# Supplementary material for: Genetic Insights into Breast Cancer in Northeastern Mexico: Unveiling Gene–Environment Interactions and Their Links to Obesity and Metabolic Diseases
Source: Cancers (Basel). 2025 Mar 14;17(6):982. doi: 10.3390/cancers17060982 (PMC11940701; doi:10.3390/cancers17060982)
Supplement: Supplementary file 1 [file cancers-17-00982-s001.zip]

Archive with 7 entries (7 files):
- Table S1 Genetic markers classification 2025.xlsx
- Table S2 Openarray AIF BC+BMI TQMN_OPNARRY.xlsx
- Table S3 BC Database Genotypes and clinical data.xlsx
- Table S4 MLMM ADDITIVE Step 117 BC.xlsx
- Table S5 MLMM Dominant Setp 117 BC.xlsx
- Table S6 MLMM Recessive Step 115 BC.xlsx
- Table S7 ENSEMBL VEP variants results.xlsx
