# Supplementary material for: Genetic Insights into Breast Cancer in Northeastern Mexico: Unveiling Gene–Environment Interactions and Their Links to Obesity and Metabolic Diseases
Source: Cancers (Basel). 2025 Mar 14;17(6):982. doi: 10.3390/cancers17060982 (PMC11940701; doi:10.3390/cancers17060982)
Supplement: Supplementary file 1 [file cancers-17-00982-s001.zip › Table S1 Genetic markers classification 2025.xlsx]

## Sheet: S1 SNPs
S1. SNPs
Chr	SNP	Assay ID	Gene	Classification of marker
1	rs2986742	C__16188366_10	PLEKHG5	AIM
1	rs6541030	C__26052298_10	SNORA59A-DHRS3	AIM
1	rs12130799	C__32221116_10	USP24	AIM
1	rs3737576	C__27471358_10	S1PR1	AIM
1	rs7554936	C__26139689_10	TNFAIP8L2;SEMA6C;LYSMD1	AIM
2	rs4666200	C__27891561_10	ALK	AIM
2	rs4670767	C__27978607_10	-	AIM
2	rs13400937	C__32187474_20	CTNNA2	AIM
2	rs2627037	C__15900715_10	TTN	AIM
2	rs1569175	C____441412_10	-	AIM
3	rs10510228	C___9471400_10	CNTN4	AIM
3	rs4955316	C__32319710_10	-	AIM
3	rs9809104	C__30049893_10	TTC21A;GORASP1;WDR48	AIM
3	rs6548616	C__29071253_10	ROBO1	AIM
3	rs2030763	C____443622_10	-	AIM
3	rs1513181	C___1519732_10	LPP	AIM
4	rs10007810	C___1386349_10	LIMCH1	AIM
6	rs7745461	C__29245583_10	FLJ22536	AIM
7	rs32314	C___2270718_10	PDE1C	AIM
7	rs10954737	C__26717658_10	-	AIM
8	rs3943253	C__11860358_10	DLC1	AIM
8	rs1471939	C___8793707_20	KIF13B	AIM
8	rs12544346	C___8237454_10	-	AIM
9	rs10511828	C___2112153_10	LINGO2	AIM
10	rs4746136	C__27913671_10	USP54	AIM
11	rs11227699	C__27162924_10	KDM2A	AIM
12	rs2070586	C___2880390_20	DAO	AIM
12	rs1503767	C___1498610_10	-	AIM
16	rs2269793	C__15877595_10	SYT17	AIM
16	rs818386	C___1395556_10	LOC283867	AIM
17	rs1879488	C___1223144_20	INPP5K;MYO1C	AIM
17	rs2033111	C___2908974_10	TMEM100	AIM
17	rs11652805	C__31084340_10	AMZ2P1-GNA13	AIM
20	rs3907047	C___8948366_10	-	AIM
21	rs2835370	C__16075644_10	-	AIM
22	rs1296819	C___2618285_30	SLC25A18;LOC100288065;ATP6V1E1	AIM
1	rs6700896	C__29991215_10	LEPR	GAMP
1	rs11208654	C__31223513_10	LEPR	GAMP
1	rs12405556	C__31223425_10	LEPR	GAMP
1	rs3737787	C___1459759_20	USF1;TSTD1;ARHGAP30	GAMP
1	rs2516839	C___1839183_10	USF1;TSTD1;ARHGAP30	GAMP
2	rs1801262	C__11951412_10	NEUROD1	GAMP
2	rs2975760	C__16178365_10	CAPN10	GAMP
2	rs3792267	C__27483762_10	CAPN10	GAMP
3	rs1801282	C___1129864_10	PPARG	GAMP
3	rs3856806	C__11922961_30	PPARG	GAMP
3	rs4607103	C__26129590_10	PPARG	GAMP
3	rs4402960	C___2165199_10	IGF2BP2	GAMP
4	rs10010131	C__30473796_10	WFS1	GAMP
4	rs1799883	C____761961_10	FABP2	GAMP
4	rs6536991	C__31134800_10	UCP1	GAMP
4	rs12502572	C___2052384_10	UCP1	GAMP
4	rs10011540	C__25761748_10	UCP1	GAMP
6	rs7754840	C__29246232_10	CDKAL1	GAMP
7	rs731257	C_____14517_10	SCIN	GAMP
7	rs3173798	C__27470216_10	CD36	GAMP
7	rs3917542	C__32339750_10	PON1	GAMP
7	rs662	C___2548962_20	PON1	GAMP
8	rs13266634	C____357888_10	SLC30A8	GAMP
9	rs2242103	C__16173551_10	VLDLR;FLJ35024	GAMP
9	rs10811661	C__31288917_10	CDKN2B-AS1:DMRTA1	GAMP
10	rs12779790	C__26360618_10	CDC123-CAMK1D	GAMP
10	rs1111875	C__11214581_10	HHEX	GAMP
11	rs2237892	C__16171025_10	KCNQ1	GAMP
11	rs5210	C___2991147_10	KCNJ11;ABCC8	GAMP
11	rs5218	C___2991149_20	KCNJ11;ABCC8	GAMP
11	rs5219	C__11654065_10	KCNJ11;ABCC8	GAMP
11	rs7930460	C__33970792_10	UCP3	GAMP
11	rs1800849	C___8751325_1_	UCP3	GAMP
11	rs948028	C___8799834_10	GRIK4	GAMP
11	rs660339	C____903746_1_	UCP2	GAMP
11	rs659366	C___8760350_10	UCP2	GAMP
12	rs2270031	C__15878046_10	WNT5B	GAMP
16	Rs10938397	C___1594245_10	FTO	GAMP
16	Rs1121980	C___2031261_10	FTO	GAMP
16	rs8050136	C___2031259_10	FTO	GAMP
16	rs3751812	C__27476887_10	FTO	GAMP
16	Rs2815752	C__26668839_10	NEGR1	GAMP
17	rs757210	C____543332_10	HNF1B	GAMP
17	rs12946618	C___1971417_20	RPTOR	GAMP
17	rs12946115	C__30953032_10	RPTOR	GAMP
17	rs12950541	C__30953011_20	RPTOR	GAMP
18	Rs17782313	C__32667060_10	MC4R	GAMP
20	rs2071023	C___2508731_1_	PCK1	GAMP
21	rs2833479	C__27352359_10	SFRS15	GAMP
21	rs2833483	C___3272760_10	SFRS15	GAMP
1	rs1800872	C___1747363_10	IL10 -592A/C	Cancer
1	rs4846051	C__25763411_10	MTHFR	Cancer, GAMP
1	rs1801131	C____850486_20	MTHFR	Cancer, GAMP
1	rs1801133	C___1202883_20	MTHFR	Cancer, GAMP
2	rs16944	C___1839943_10	IL1B	Cancer
4	rs4073	C__11748116_10	IL8	Cancer
6	rs2046210	C__12034236_10	ESR1	Cancer
6	rs9397435	C__29586832_10	ESR1	Cancer
6	rs1038304	C____219719_10	ESR1	Cancer
6	rs909253	C___2451911_10	LTA	Cancer
6	rs1800750	C___7514878_20	TNF	Cancer
6	rs1800629	C___7514879_10	TNF	Cancer
6	rs361525	C___2215707_10	TNF	Cancer
7	rs1818879	C__26518729_10	IL6	Cancer
8	rs7816345	C__31336922_10	ZNF703	Cancer
10	rs2234767	C__12123966_10	FAS	Cancer
10	rs7089814	C__11454161_20	ZNF365	Cancer
10	rs10885390	C__31976254_10	TCF7L2	Cancer, GAMP
10	rs11196175	C__31976180_10	TCF7L2	Cancer, GAMP
10	rs7903146	C__29347861_10	TCF7L2	Cancer, GAMP
10	rs10885406	C____122550_10	TCF7L2	Cancer, GAMP
10	rs7900150	C__29347855_10	TCF7L2	Cancer, GAMP
10	rs12255372	C____291484_20	TCF7L2	Cancer, GAMP
10	rs3750804	C___1349626_1_	TCF7L2	Cancer, GAMP
10	rs3750805	C___1349606_1_	TCF7L2	Cancer, GAMP
10	rs290487	C___1349543_10	TCF7L2	Cancer, GAMP
10	rs1225404	C___8898693_10	TCF7L2	Cancer, GAMP
11	Rs1800955	C___7470700_30	DRD4	Cancer
11	rs11568818	C__27852953_10	MMP7	Cancer
11	rs12792229	C__32018861_10	MMP8	Cancer
11	Rs1800497	C___7486676_10	ANKK1	Cancer
12	rs11614913	C__31185852_10	hsa-miR-196a2	Cancer
14	rs4644	C___7593635_1_	LGALS3	Cancer
16	rs243865	C___3225943_10	MMP2	Cancer
17	rs2282691	C___3211830_1_	CCL	Cancer
