# Supplementary material for: Genetic Insights into Breast Cancer in Northeastern Mexico: Unveiling Gene–Environment Interactions and Their Links to Obesity and Metabolic Diseases
Source: Cancers (Basel). 2025 Mar 14;17(6):982. doi: 10.3390/cancers17060982 (PMC11940701; doi:10.3390/cancers17060982)
Supplement: Supplementary file 1 [file cancers-17-00982-s001.zip › Table S2 Openarray AIF BC+BMI TQMN_OPNARRY.xlsx]

## Sheet: Hoja 1
Table S2 Openarray AIF BC+BMI TQMN_OPNARRY_186896508_1788460
Study Name	Part Number	Product Type	Assay ID	Lot Number	Plate Type	Plate ID	Vial Type	Vial ID	Well Location	Assay Mix Conc.	Forward Primer Name	Forward Primer Seq.	Forward Primer Conc.	Reverse Primer Name	Reverse Primer Seq.	Reverse Primer Conc.	Reporter 1 Name	Reporter 1 Dye	Reporter 1 Sequence	Reporter 1 Conc.	Reporter 1 Quencher	Reporter 2 Name	Reporter 2 Dye	Reporter 2 Sequence	Reporter 2 Conc.	Reporter 2 Quencher	Context Sequence	Design Strand	Category	Category ID	Group	Group ID	Gene Symbol	Gene Name	Chromosome	Species	Target Exons	NCBI Gene Reference	NCBI SNP Reference	Medline Reference	Celera ID	Cytogenetic Band	SNP Type	Minor Allele Freq - Caucasian	Minor Allele Freq - African-American	Minor Allele Freq - Japanese	Minor Allele Freq - Chinese	Celera Assembly Build Number	Location on Celera Assembly
BC	4411946	TaqMan(R) Genotyping Assays	C__16188366_10	1788421	96-position tube rack v1	1201384_1_of_2	10-digit barcoded tube	138315693	A01	40x			36			36		VIC		8	NFQ		FAM		8	NFQ	ATGGAGATACAGCTGGTGAGGACCC[C/T]GTACCCACCCACAGGCCTGGCACTA	Forward	Chromosome 1	Chr1	D1S2660-D1S214	D1S2660	PLEKHG5	pleckstrin homology domain containing; family G (with RhoGef domain) member 5	1	Homo sapiens		NM_001042663.1;NM_001042664.1;NM_020631.3;NM_198681.2	rs2986742		hCV16188366		INTRON	-9.9999	-9.9999	-9.9999	-9.9999
BC	4411946	TaqMan(R) Genotyping Assays	C__25763411_10	1788422	96-position tube rack v1	1201384_1_of_2	10-digit barcoded tube	138307397	A02	40x			36			36		VIC		8	NFQ		FAM		8	NFQ	TTGGTTCTCCCGAGAGGTAAAGAAC[A/G]AAGACTTCAAAGACACTTTCTTCAC	Reverse	Chromosome 1	Chr1	D1S2667-D1S507	D1S2667	MTHFR	methylenetetrahydrofolate reductase (NAD(P)H)	1	Homo sapiens		NM_005957.4	rs4846051		hCV25763411		SILENT MUTATION	-9.9999	-9.9999	-9.9999	-9.9999
BC	4411946	TaqMan(R) Genotyping Assays	C__29991215_10	1788429	96-position tube rack v1	1201384_1_of_2	10-digit barcoded tube	138228867	A03	40x			36			36		VIC		8	NFQ		FAM		8	NFQ	TATTTGTAGTACTCCTCCTGCTGTT[C/T]TTTATGTGCAAAGCACTGAGATACA	Forward	Chromosome 1	Chr1	D1S230-D1S198	D1S230	LEPR	leptin receptor	1	Homo sapiens		NM_001003679.3;NM_001003680.3;NM_001198687.1;NM_001198688.1;NM_001198689.1;NM_002303.5	rs6700896		hCV29991215		INTRON	-9.9999	-9.9999	-9.9999	-9.9999
BC	4411946	TaqMan(R) Genotyping Assays	C__27471358_10	1788430	96-position tube rack v1	1201384_1_of_2	10-digit barcoded tube	138315649	A04	40x			36			36		VIC		8	NFQ		FAM		8	NFQ	CATAGTGAGGGGTTAGACCTGCATT[C/T]ATTTCAGTCTTTCACAATCTTTGAC	Reverse	Chromosome 1	Chr1	D1S206-D1S2726	D1S206	S1PR1	sphingosine-1-phosphate receptor 1	1	Homo sapiens			rs3737576		hCV27471358		INTERGENIC/UNKNOWN	-9.9999	-9.9999	-9.9999	-9.9999
BC	4411946	TaqMan(R) Genotyping Assays	C__32187474_20	1788498	96-position tube rack v1	1201384_1_of_2	10-digit barcoded tube	138230925	A05	40x			36			36		VIC		8	NFQ		FAM		8	NFQ	TGAACACATTTCAGGAAGTTGAATT[G/T]TATCTTGGAAAAAAACAGATTTGGA	Forward	Chromosome 2	Chr2	D2S286-D2S388	D2S286	CTNNA2	catenin (cadherin-associated protein); alpha 2	2	Homo sapiens		NM_001164883.1;NM_004389.3	rs13400937		hCV32187474		INTRON	-9.9999	-9.9999	-9.9999	-9.9999
BC	4411946	TaqMan(R) Genotyping Assays	C___1839943_10	1788500	96-position tube rack v1	1201384_1_of_2	10-digit barcoded tube	138315723	A06	40x			36			36		VIC		8	NFQ		FAM		8	NFQ	TACCTTGGGTGCTGTTCTCTGCCTC[G/A]GGAGCTCTCTGTCAATTGCAGGAGC	Forward	Chromosome 2	Chr2	D2S160-D2S112	D2S160	IL1B	interleukin 1; beta	2	Homo sapiens			rs16944		hCV1839943		INTERGENIC/UNKNOWN	-9.9999	-9.9999	0.4	0.48
BC	4411946	TaqMan(R) Genotyping Assays	C__27483762_10	1788516	96-position tube rack v1	1201384_1_of_2	10-digit barcoded tube	138287176	A07	40x			36			36		VIC		8	NFQ		FAM		8	NFQ	GCTCACGCTTGCTGTGAAGTAAGGC[A/G]TTTGAAGGTGAGGCTAAGCCTTGAC	Reverse	Chromosome 2	Chr2	D2S125-D2S140	D2S125	CAPN10	calpain 10	2	Homo sapiens		NM_023083.3;NM_023085.3	rs3792267		hCV27483762		INTRON	-9.9999	-9.9999	-9.9999	-9.9999
BC	4411946	TaqMan(R) Genotyping Assays	C___9471400_10	1788519	96-position tube rack v1	1201384_1_of_2	10-digit barcoded tube	138319638	A08	40x			36			36		VIC		8	NFQ		FAM		8	NFQ	TTACAAAACATTTTTGCATTAGCTT[A/G]AGAAGGATAAACCAATTCCATGCTG	Forward	Chromosome 3	Chr3	3PTEL-D3S3630	3PTEL	CNTN4	contactin 4	3	Homo sapiens		NM_175607.2	rs10510228		hCV9471400		INTRON	-9.9999	-9.9999	-9.9999	-9.9999
BC	4411946	TaqMan(R) Genotyping Assays	C____357888_10	1788602	96-position tube rack v1	1201384_1_of_2	10-digit barcoded tube	138315151	B01	40x			36			36		VIC		8	NFQ		FAM		8	NFQ	TGCTTCTTTATCAACAGCAGCCAGC[C/T]GGGACAGCCAAGTGGTTCGGAGAGA	Forward	Chromosome 8	Chr8	D8S1779-D8S514	D8S1779	SLC30A8	solute carrier family 30 (zinc transporter); member 8	8	Homo sapiens		NM_001172811.1;NM_001172813.1;NM_001172814.1;NM_001172815.1;NM_173851.2	rs13266634		hCV357888		MIS-SENSE MUTATION	-9.9999	-9.9999	-9.9999	-9.9999
BC	4411946	TaqMan(R) Genotyping Assays	C__16173551_10	1788605	96-position tube rack v1	1201384_1_of_2	10-digit barcoded tube	138227568	B02	40x			36			36		VIC		8	NFQ		FAM		8	NFQ	GGGGGAGTGGAGGGGAGACTTAATC[A/T]GGTTAGTTTGCTGACCCTCCTTCCC	Reverse	Chromosome 9	Chr9	D9S1858-D9S288	D9S1858	FLJ35024;VLDLR	uncharacterized LOC401491;very low density lipoprotein receptor	9	Homo sapiens		NM_001018056.1;NM_003383.3	rs2242103		hCV16173551		INTRON	0.47	0.37	0.22	0.22
BC	4411946	TaqMan(R) Genotyping Assays	C__11214581_10	1788621	96-position tube rack v1	1201384_1_of_2	10-digit barcoded tube	136489488	B03	40x			36			36		VIC		8	NFQ		FAM		8	NFQ	GACCCTGAGTGCAGGTTCAGACGTC[C/T]AGAGGAAATGACTTGATGGTACGGA	Forward	Chromosome 10	Chr10	D10S1765-D10S185	D10S1765	HHEX	hematopoietically expressed homeobox	10	Homo sapiens			rs1111875		hCV11214581		INTERGENIC/UNKNOWN	0.4	0.16	0.27	0.23
BC	4411946	TaqMan(R) Genotyping Assays	C__31976254_10	1788623	96-position tube rack v1	1201384_1_of_2	10-digit barcoded tube	138315871	B04	40x			36			36		VIC		8	NFQ		FAM		8	NFQ	GACTAATGAGGAAGGGAGCTATCGC[A/T]CAACAGATTCTAGCAAAACATGGTG	Forward	Chromosome 10	Chr10	D10S597-D10S1693	D10S597			10	Homo sapiens			rs10885390		hCV31976254		INTERGENIC/UNKNOWN	-9.9999	-9.9999	-9.9999	-9.9999
BC	4411946	TaqMan(R) Genotyping Assays	C___1349606_1_	1788639	96-position tube rack v1	1201384_1_of_2	10-digit barcoded tube	136534029	B05	40x			36			36		VIC		8	NFQ		FAM		8	NFQ	GTGTTAGAAAATAAAGCCAGCAGAC[A/T]AGGATTAAACCCTCATGTTGCTGGG	Forward	Chromosome 10	Chr10	D10S597-D10S1693	D10S597	TCF7L2	transcription factor 7-like 2 (T-cell specific; HMG-box)	10	Homo sapiens		NM_001146274.1;NM_001146283.1;NM_001146284.1;NM_001146285.1;NM_001146286.1;NM_001198525.1;NM_001198526.1;NM_001198527.1;NM_001198528.1;NM_001198529.1;NM_001198530.1;NM_001198531.1;NM_030756.4	rs3750805		hCV1349606		INTRON	0.17	0.14	0.06	0.08
BC	4411946	TaqMan(R) Genotyping Assays	C___1349543_10	1788642	96-position tube rack v1	1201384_1_of_2	10-digit barcoded tube	138314476	B06	40x			36			36		VIC		8	NFQ		FAM		8	NFQ	CCCAGTACAAATCATGGTGACACCA[C/T]GCAAAATTGAAAATGAGAAAGGTGT	Forward	Chromosome 10	Chr10	D10S597-D10S1693	D10S597	TCF7L2	transcription factor 7-like 2 (T-cell specific; HMG-box)	10	Homo sapiens		NM_001146274.1;NM_001146283.1;NM_001146284.1;NM_001146285.1;NM_001146286.1;NM_001198525.1;NM_001198526.1;NM_001198527.1;NM_001198528.1;NM_001198529.1;NM_001198530.1;NM_001198531.1;NM_030756.4	rs290487		hCV1349543		INTRON	-9.9999	-9.9999	-9.9999	-9.9999
BC	4411946	TaqMan(R) Genotyping Assays	C__27162924_10	1788657	96-position tube rack v1	1201384_1_of_2	10-digit barcoded tube	138314454	B07	40x			36			36		VIC		8	NFQ		FAM		8	NFQ	TCTCTCATACCATCCAACGTCTCTT[A/G]TGTACTTTATACAGAAAACAGGCCG	Forward	Chromosome 11	Chr11	D11S4191-D11S987	D11S4191	KDM2A	lysine (K)-specific demethylase 2A	11	Homo sapiens		NM_012308.2;NR_027473.1	rs11227699		hCV27162924		INTRON	-9.9999	-9.9999	-9.9999	-9.9999
BC	4411946	TaqMan(R) Genotyping Assays	C____903746_1_	1788659	96-position tube rack v1	1201384_1_of_2	10-digit barcoded tube	138228326	B08	40x			36			36		VIC		8	NFQ		FAM		8	NFQ	CATCACACCGCGGTACTGGGCGCTG[A/G]CTGTAGCGCGCACTGGCCCCTGACT	Reverse	Chromosome 11	Chr11	D11S4207-D11S937	D11S4207	UCP2;DNAJB13	uncoupling protein 2 (mitochondrial; proton carrier);DnaJ (Hsp40) homolog; subfamily B; member 13	11	Homo sapiens		NM_003355.2	rs660339		hCV903746		MIS-SENSE MUTATION	0.38	0.44	0.47	0.33
BC	4411946	TaqMan(R) Genotyping Assays	C____850486_20	1788423	96-position tube rack v1	1201384_1_of_2	10-digit barcoded tube	138228686	C01	40x			36			36		VIC		8	NFQ		FAM		8	NFQ	AAGAACGAAGACTTCAAAGACACTT[G/T]CTTCACTGGTCAGCTCCTCCCCCCA	Forward	Chromosome 1	Chr1	D1S2667-D1S507	D1S2667	MTHFR	methylenetetrahydrofolate reductase (NAD(P)H)	1	Homo sapiens		NM_005957.4	rs1801131		hCV850486		MIS-SENSE MUTATION	-9.9999	-9.9999	-9.9999	-9.9999
BC	4411946	TaqMan(R) Genotyping Assays	C___1202883_20	1788424	96-position tube rack v1	1201384_1_of_2	10-digit barcoded tube	138316508	C02	40x			36			36		VIC		8	NFQ		FAM		8	NFQ	GAAAAGCTGCGTGATGATGAAATCG[G/A]CTCCCGCAGACACCTTCTCCTTCAA	Forward	Chromosome 1	Chr1	D1S2667-D1S507	D1S2667	CLCN6;MTHFR	chloride channel; voltage-sensitive 6;methylenetetrahydrofolate reductase (NAD(P)H)	1	Homo sapiens		NM_005957.4	rs1801133		hCV1202883		MIS-SENSE MUTATION	-9.9999	-9.9999	-9.9999	-9.9999
BC	4411946	TaqMan(R) Genotyping Assays	C__26139689_10	1788431	96-position tube rack v1	1201384_1_of_2	10-digit barcoded tube	138228076	C03	40x			36			36		VIC		8	NFQ		FAM		8	NFQ	AGTGAATGCCATCCGTATCACCTGT[C/T]GAAGGTTCACCTATGACTTTACTGT	Reverse	Chromosome 1	Chr1	D1S2726-D1S498	D1S2726	LYSMD1;SEMA6C;TNFAIP8L2	LysM; putative peptidoglycan-binding; domain containing 1;sema domain; transmembrane domain (TM); and cytoplasmic domain; (semaphorin) 6C;tumor necrosis factor; alpha-induced protein 8-like 2	1	Homo sapiens			rs7554936		hCV26139689		INTERGENIC/UNKNOWN	-9.9999	-9.9999	-9.9999	-9.9999
BC	4411946	TaqMan(R) Genotyping Assays	C___1459759_20	1788432	96-position tube rack v1	1201384_1_of_2	10-digit barcoded tube	138315983	C04	40x			36			36		VIC		8	NFQ		FAM		8	NFQ	GGGGTGGGCAAGGCTGTCAGTGCAC[A/G]TCCACATTGTGTGTTTCACACCACT	Forward	Chromosome 1	Chr1	D1S484-D1S452	D1S484	USF1;ARHGAP30;TSTD1	upstream transcription factor 1;Rho GTPase activating protein 30;thiosulfate sulfurtransferase (rhodanese)-like domain containing 1	1	Homo sapiens		NM_007122.3;NM_207005.1	rs3737787		hCV1459759		UTR 3	-9.9999	-9.9999	-9.9999	-9.9999
BC	4411946	TaqMan(R) Genotyping Assays	C__32724679_10	1788503	96-position tube rack v1	1201384_1_of_2	10-digit barcoded tube	138315684	C05	40x			36			36		VIC		8	NFQ		FAM		8	NFQ	TTTGGAACCATTACATCAGCCTTGA[C/T]GTAATAACATTGTTTAACTTCAGAG	Forward	Chromosome 2	Chr2	D2S160-D2S112	D2S160			2	Homo sapiens			rs17625845		hCV32724679		INTERGENIC/UNKNOWN	-9.9999	-9.9999	-9.9999	-9.9999
BC	4411946	TaqMan(R) Genotyping Assays	C__34511515_10	1788505	96-position tube rack v1	1201384_1_of_2	10-digit barcoded tube	138315729	C06	40x			36			36		VIC		8	NFQ		FAM		8	NFQ	GTGTTTCAGCTTGGCACACAGAAAC[G/T]GTTTTAATTTAACAGTCCAGCTCCT	Forward	Chromosome 16	Chr16	D16S415-D16S514	D16S415	FTO	fat mass and obesity associated	16	Homo sapiens		NM_001080432.2	rs17817449		hCV34511515		INTRON	-9.9999	-9.9999	-9.9999	-9.9999
BC	300345665	TaqMan(R); Drug Metabolism Genotyping Assays	C___1129864_10	1661366	96-position tube rack v1	1201384_1_of_2	10-digit barcoded tube	123335689	C07	20x			18			18		VIC		4	NFQ		FAM		4	NFQ	AACTCTGGGAGATTCTCCTATTGAC[C/G]CAGAAAGCGATTCCTTCACTGATAC	Reverse	Chromosome 3	Chr3	D3S1263-D3S3659	D3S1263	PPARG	peroxisome proliferator-activated receptor gamma	3	Homo sapiens		NM_005037.5;NM_015869.4;NM_138711.3;NM_138712.3	rs1801282		hCV1129864		INTRON	0.18	0.02	0.03	0.01
BC	300343593	TaqMan(R); Drug Metabolism Genotyping Assays	C__11922961_30	1661324	96-position tube rack v1	1201384_1_of_2	10-digit barcoded tube	125370022	C08	20x			18			18		VIC		4	NFQ		FAM		4	NFQ	ACCTCAGACAGATTGTCACGGAACA[C/T]GTGCAGCTACTGCAGGTGATCAAGA	Reverse	Chromosome 3	Chr3	D3S1263-D3S3659	D3S1263	PPARG	peroxisome proliferator-activated receptor gamma	3	Homo sapiens		NM_005037.5;NM_015869.4;NM_138711.3;NM_138712.3	rs3856806		hCV11922961		SILENT MUTATION	0.18	0.05	0.13	0.28
BC	4411946	TaqMan(R) Genotyping Assays	C__31288917_10	1788607	96-position tube rack v1	1201384_1_of_2	10-digit barcoded tube	136533361	D01	40x			36			36		VIC		8	NFQ		FAM		8	NFQ	CAGCTCACCTCCAGCTTTAGTTTTC[C/T]CATGACAGTAAGTCTATTACCCTCC	Reverse	Chromosome 9	Chr9	D9S157-D9S169	D9S157			9	Homo sapiens			rs10811661		hCV31288917		INTERGENIC/UNKNOWN	-9.9999	-9.9999	-9.9999	-9.9999
BC	4411946	TaqMan(R) Genotyping Assays	C___2112153_10	1788609	96-position tube rack v1	1201384_1_of_2	10-digit barcoded tube	138316483	D02	40x			36			36		VIC		8	NFQ		FAM		8	NFQ	ATTTACAGAGAAGGTTCCTCAGTAC[C/T]TTATACTTTGCAAACTCATATTTCC	Reverse	Chromosome 9	Chr9	D9S161-D9S1853	D9S161	LINGO2	leucine rich repeat and Ig domain containing 2	9	Homo sapiens			rs10511828		hCV2112153		INTERGENIC/UNKNOWN	-9.9999	-9.9999	-9.9999	-9.9999
BC	4411946	TaqMan(R) Genotyping Assays	C__31976180_10	1788625	96-position tube rack v1	1201384_1_of_2	10-digit barcoded tube	138316409	D03	40x			36			36		VIC		8	NFQ		FAM		8	NFQ	CAGTGCGTGAATTTGCACTGCTGTC[C/T]TAGAGACTATGGCATCATCCAAACA	Reverse	Chromosome 10	Chr10	D10S597-D10S1693	D10S597	TCF7L2	transcription factor 7-like 2 (T-cell specific; HMG-box)	10	Homo sapiens		NM_001146274.1;NM_001146283.1;NM_001146284.1;NM_001146285.1;NM_001146286.1;NM_001198525.1;NM_001198526.1;NM_001198527.1;NM_001198528.1;NM_001198529.1;NM_001198530.1;NM_001198531.1;NM_030756.4	rs11196175		hCV31976180		INTRON	-9.9999	-9.9999	-9.9999	-9.9999
BC	4411946	TaqMan(R) Genotyping Assays	C__29347861_10	1788628	96-position tube rack v1	1201384_1_of_2	10-digit barcoded tube	138227460	D04	40x			36			36		VIC		8	NFQ		FAM		8	NFQ	TAGAGAGCTAAGCACTTTTTAGATA[C/T]TATATAATTTAATTGCCGTATGAGG	Forward	Chromosome 10	Chr10	D10S597-D10S1693	D10S597	TCF7L2	transcription factor 7-like 2 (T-cell specific; HMG-box)	10	Homo sapiens		NM_001146274.1;NM_001146283.1;NM_001146284.1;NM_001146285.1;NM_001146286.1;NM_001198525.1;NM_001198526.1;NM_001198527.1;NM_001198528.1;NM_001198529.1;NM_001198530.1;NM_001198531.1;NM_030756.4	rs7903146		hCV29347861		INTRON	-9.9999	-9.9999	-9.9999	-9.9999
BC	4411946	TaqMan(R) Genotyping Assays	C___8898693_10	1788644	96-position tube rack v1	1201384_1_of_2	10-digit barcoded tube	138315889	D05	40x			36			36		VIC		8	NFQ		FAM		8	NFQ	CTCACACTCACGCCTTCCTTTTATG[C/T]GCTAGGGAACACTGGGACTAAGAAC	Reverse	Chromosome 10	Chr10	D10S597-D10S1693	D10S597	TCF7L2	transcription factor 7-like 2 (T-cell specific; HMG-box)	10	Homo sapiens		NM_001146274.1;NM_001146283.1;NM_001146284.1;NM_001146285.1;NM_001146286.1;NM_001198525.1;NM_001198526.1;NM_001198527.1;NM_001198528.1;NM_001198529.1;NM_001198530.1;NM_001198531.1;NM_030756.4	rs1225404		hCV8898693		INTRON	-9.9999	-9.9999	-9.9999	-9.9999
BC	4411946	TaqMan(R) Genotyping Assays	C___7470700_30	1788646	96-position tube rack v1	1201384_1_of_2	10-digit barcoded tube	138315899	D06	40x			36			36		VIC		8	NFQ		FAM		8	NFQ	GGGCAGGGGGAGCGGGCGTGGAGGG[C/T]GCGCACGAGGTCGAGGCGAGTCCGC	Reverse	Chromosome 11	Chr11	11PTEL-D11S4046	11PTEL	SCT;DEAF1;DRD4	secretin;deformed epidermal autoregulatory factor 1 (Drosophila);dopamine receptor D4	11	Homo sapiens			rs1800955		hCV7470700		INTERGENIC/UNKNOWN	-9.9999	-9.9999	-9.9999	-9.9999
BC	4411946	TaqMan(R) Genotyping Assays	C___8760350_10	1788662	96-position tube rack v1	1201384_1_of_2	10-digit barcoded tube	138315741	D07	40x			36			36		VIC		8	NFQ		FAM		8	NFQ	TGACCCGTCCTGTGGGGGTAACTGA[C/T]GCGTGAACAGCCAACAATTGGGCCC	Reverse	Chromosome 11	Chr11	D11S4207-D11S937	D11S4207	UCP2	uncoupling protein 2 (mitochondrial; proton carrier)	11	Homo sapiens			rs659366		hCV8760350		INTERGENIC/UNKNOWN	-9.9999	-9.9999	-9.9999	-9.9999
BC	4411946	TaqMan(R) Genotyping Assays	C__33970792_10	1788664	96-position tube rack v1	1201384_1_of_2	10-digit barcoded tube	138228111	D08	40x			36			36		VIC		8	NFQ		FAM		8	NFQ	CTGCTTTCCAAGGAGTTTTAGGTCA[A/G]CCCTCACAACAAGCCTGTGAAGCAG	Reverse	Chromosome 11	Chr11	D11S4207-D11S937	D11S4207	UCP3	uncoupling protein 3 (mitochondrial; proton carrier)	11	Homo sapiens			rs7930460		hCV33970792		INTERGENIC/UNKNOWN	-9.9999	-9.9999	-9.9999	-9.9999
BC	4411946	TaqMan(R) Genotyping Assays	C__26052298_10	1788425	96-position tube rack v1	1201384_1_of_2	10-digit barcoded tube	136533042	E01	40x			36			36		VIC		8	NFQ		FAM		8	NFQ	GGATCTGGGCTGGGCAGGCAGCAGC[A/G]GAGGAGATTGGCAGAGGAAGGCGGC	Reverse	Chromosome 1	Chr1	D1S2667-D1S507	D1S2667			1	Homo sapiens			rs6541030		hCV26052298		INTERGENIC/UNKNOWN	-9.9999	-9.9999	-9.9999	-9.9999
BC	4411946	TaqMan(R) Genotyping Assays	C__32221116_10	1788426	96-position tube rack v1	1201384_1_of_2	10-digit barcoded tube	138227178	E02	40x			36			36		VIC		8	NFQ		FAM		8	NFQ	ATTCTCTATTGTATCTCCAATGTCT[A/G]TTCGATACCTAAATCACTTGTACAA	Forward	Chromosome 1	Chr1	D1S2652-D1S2890	D1S2652	USP24	ubiquitin specific peptidase 24	1	Homo sapiens		NM_015306.2	rs12130799		hCV32221116		INTRON	-9.9999	-9.9999	-9.9999	-9.9999
BC	4411946	TaqMan(R) Genotyping Assays	C___1839183_10	1788433	96-position tube rack v1	1201384_1_of_2	10-digit barcoded tube	138315359	E03	40x			36			36		VIC		8	NFQ		FAM		8	NFQ	GGTCCTTTTTTGGAGGTCTTTGTAT[C/T]TCCTGATTCACAGGCCTGAGTGCTA	Reverse	Chromosome 1	Chr1	D1S484-D1S452	D1S484	USF1;ARHGAP30;TSTD1	upstream transcription factor 1;Rho GTPase activating protein 30;thiosulfate sulfurtransferase (rhodanese)-like domain containing 1	1	Homo sapiens		NM_007122.3;NM_207005.1	rs2516839		hCV1839183		UTR 5	0.47	0.25	-9.9999	-9.9999
BC	4411946	TaqMan(R) Genotyping Assays	C___1747363_10	1788434	96-position tube rack v1	1201384_1_of_2	10-digit barcoded tube	138227164	E04	40x			36			36		VIC		8	NFQ		FAM		8	NFQ	CTTTCCAGAGACTGGCTTCCTACAG[T/G]ACAGGCGGGGTCACAGGATGTGTTC	Reverse	Chromosome 1	Chr1	D1S249-D1S2692	D1S249	IL10	interleukin 10	1	Homo sapiens			rs1800872		hCV1747363		INTERGENIC/UNKNOWN	-9.9999	-9.9999	0.35	0.33
BC	4411946	TaqMan(R) Genotyping Assays	C__15900715_10	1788508	96-position tube rack v1	1201384_1_of_2	10-digit barcoded tube	138315742	E05	40x			36			36		VIC		8	NFQ		FAM		8	NFQ	TCCTTTTCGGAATCAAATTTAGTTG[A/G]GTAAACTGGAGATTCAGACAAAAGT	Forward	Chromosome 2	Chr2	D2S2188-D2S364	D2S2188	TTN	titin	2	Homo sapiens		NM_001256850.1;NM_003319.4;NM_133378.4;NM_133432.3;NM_133437.3	rs2627037		hCV15900715		INTRON	-9.9999	-9.9999	-9.9999	-9.9999
BC	4411946	TaqMan(R) Genotyping Assays	C__11951412_10	1788510	96-position tube rack v1	1201384_1_of_2	10-digit barcoded tube	138226599	E06	40x			36			36		VIC		8	NFQ		FAM		8	NFQ	AGTGAGTCCTCCTCTGCGTTCATGG[C/T]TTCGAGGTCGTCCTCCTTCTTGTCT	Forward	Chromosome 2	Chr2	D2S2188-D2S364	D2S2188	NEUROD1	neuronal differentiation 1	2	Homo sapiens			rs1801262		hCV11951412		INTERGENIC/UNKNOWN	0.36	0.2	0.06	0.08
BC	4411946	TaqMan(R) Genotyping Assays	C__32319710_10	1788521	96-position tube rack v1	1201384_1_of_2	10-digit barcoded tube	138227667	E07	40x			36			36		VIC		8	NFQ		FAM		8	NFQ	GCCAGGAAGCAGATAGAAAATCAGG[G/T]TTAGAAATCCAAGATCAAGACAGTG	Forward	Chromosome 3	Chr3	D3S1609-D3S3521	D3S1609			3	Homo sapiens			rs4955316		hCV32319710		INTERGENIC/UNKNOWN	-9.9999	-9.9999	-9.9999	-9.9999
BC	4411946	TaqMan(R) Genotyping Assays	C__30049893_10	1788523	96-position tube rack v1	1201384_1_of_2	10-digit barcoded tube	138315692	E08	40x			36			36		VIC		8	NFQ		FAM		8	NFQ	ACAGGACAGGACAGTTATTCAGGAA[C/T]AGCTTGGGGACAATGCCCCTCCCTA	Reverse	Chromosome 3	Chr3	D3S3521-D3S3685	D3S3521	WDR48;GORASP1;TTC21A	WD repeat domain 48;golgi reassembly stacking protein 1; 65kDa;tetratricopeptide repeat domain 21A	3	Homo sapiens		NM_031899.2	rs9809104		hCV30049893		INTRON	-9.9999	-9.9999	-9.9999	-9.9999
BC	4411946	TaqMan(R) Genotyping Assays	C__26360618_10	1788612	96-position tube rack v1	1201384_1_of_2	10-digit barcoded tube	138316389	F01	40x			36			36		VIC		8	NFQ		FAM		8	NFQ	CCCGGACAATGTTGGGAATTTTTTC[A/G]TATTTCTTGGCCATTTATATATCTT	Forward	Chromosome 10	Chr10	D10S547-D10S570	D10S547			10	Homo sapiens			rs12779790		hCV26360618		INTERGENIC/UNKNOWN	-9.9999	-9.9999	-9.9999	-9.9999
BC	4411946	TaqMan(R) Genotyping Assays	C__11454161_20	1788614	96-position tube rack v1	1201384_1_of_2	10-digit barcoded tube	138228958	F02	40x			36			36		VIC		8	NFQ		FAM		8	NFQ	TAACAGGCTTGTAGGTGCTAGAAGG[C/T]GACTCCTGCACTGGGGATCTTCTCT	Reverse	Chromosome 10	Chr10	D10S1790-D10S1652	D10S1790	ZNF365	zinc finger protein 365	10	Homo sapiens		NM_199450.2;NM_199451.2	rs7089814		hCV11454161		INTRON	-9.9999	-9.9999	-9.9999	-9.9999
BC	4411946	TaqMan(R) Genotyping Assays	C____122550_10	1788630	96-position tube rack v1	1201384_1_of_2	10-digit barcoded tube	136532963	F03	40x			36			36		VIC		8	NFQ		FAM		8	NFQ	CAAACAAATAAACTTAGTGTATTAA[A/G]AGGGCTGGAGAGAGCAGAGTAAGGT	Reverse	Chromosome 10	Chr10	D10S597-D10S1693	D10S597	TCF7L2	transcription factor 7-like 2 (T-cell specific; HMG-box)	10	Homo sapiens		NM_001146274.1;NM_001146283.1;NM_001146284.1;NM_001146285.1;NM_001146286.1;NM_001198525.1;NM_001198526.1;NM_001198527.1;NM_001198528.1;NM_001198529.1;NM_001198530.1;NM_001198531.1;NM_030756.4	rs10885406		hCV122550		INTRON	-9.9999	-9.9999	-9.9999	-9.9999
BC	4411946	TaqMan(R) Genotyping Assays	C__29347855_10	1788632	96-position tube rack v1	1201384_1_of_2	10-digit barcoded tube	138231224	F04	40x			36			36		VIC		8	NFQ		FAM		8	NFQ	GGCAAAATTATTTGTTTATAGAAGA[A/T]GGGCTGAATTTTCCATCGTCCATTT	Reverse	Chromosome 10	Chr10	D10S597-D10S1693	D10S597	TCF7L2	transcription factor 7-like 2 (T-cell specific; HMG-box)	10	Homo sapiens		NM_001146274.1;NM_001146283.1;NM_001146284.1;NM_001146285.1;NM_001146286.1;NM_001198525.1;NM_001198526.1;NM_001198527.1;NM_001198528.1;NM_001198529.1;NM_001198530.1;NM_001198531.1;NM_030756.4	rs7900150		hCV29347855		INTRON	-9.9999	-9.9999	-9.9999	-9.9999
BC	4411946	TaqMan(R) Genotyping Assays	C__16171025_10	1788648	96-position tube rack v1	1201384_1_of_2	10-digit barcoded tube	136532560	F05	40x			36			36		VIC		8	NFQ		FAM		8	NFQ	GGAGCTGTCACAGGACTTTGCCACC[C/T]GGGGTGAGGGGCCTAGAAACCCCTC	Reverse	Chromosome 11	Chr11	D11S4046-D11S4146	D11S4046	KCNQ1	potassium voltage-gated channel; KQT-like subfamily; member 1	11	Homo sapiens		NM_000218.2;NR_040711.2	rs2237892		hCV16171025		INTRON	-9.9999	-9.9999	-9.9999	-9.9999
BC	4411946	TaqMan(R) Genotyping Assays	C___2991147_10	1788650	96-position tube rack v1	1201384_1_of_2	10-digit barcoded tube	138315139	F06	40x			36			36		VIC		8	NFQ		FAM		8	NFQ	CGGGGGAGAGGGGTGAGCCAGTCCT[A/G]AATTGGGTTGGGAGGAGCAGGGACA	Forward	Chromosome 11	Chr11	D11S4116-D11S902	D11S4116	NCR3LG1;KCNJ11;ABCC8	natural killer cell cytotoxicity receptor 3 ligand 1;potassium inwardly-rectifying channel; subfamily J; member 11;ATP-binding cassette; sub-family C (CFTR/MRP); member 8	11	Homo sapiens		NM_000525.3;NM_001166290.1	rs5210		hCV2991147		UTR 3	0.38	0.49	0.44	0.3
BC	4411946	TaqMan(R) Genotyping Assays	C___8751325_1_	1788666	96-position tube rack v1	1201384_1_of_2	10-digit barcoded tube	138229007	F07	40x			36			36		VIC		8	NFQ		FAM		8	NFQ	GGCTTGGCACTGGTCTTATACACAC[A/G]GGCTGACCTGAAACCTTATCCTAGA	Forward	Chromosome 11	Chr11	D11S4207-D11S937	D11S4207	UCP3	uncoupling protein 3 (mitochondrial; proton carrier)	11	Homo sapiens		NM_003356.3;NM_022803.2	rs1800849		hCV8751325		UTR 5	-9.9999	-9.9999	0.34	0.28
BC	4411946	TaqMan(R) Genotyping Assays	C__27852953_10	1788668	96-position tube rack v1	1201384_1_of_2	10-digit barcoded tube	138229039	F08	40x			36			36		VIC		8	NFQ		FAM		8	NFQ	ATTGGCAGGAAGCACACAATGTATT[C/T]GTCTTTCAAAGGATTTTTTTTTCTG	Reverse	Chromosome 11	Chr11	D11S898-D11S4090	D11S898	MMP7	matrix metallopeptidase 7 (matrilysin; uterine)	11	Homo sapiens			rs11568818		hCV27852953		INTERGENIC/UNKNOWN	-9.9999	-9.9999	-9.9999	-9.9999
BC	4411946	TaqMan(R) Genotyping Assays	C__31223513_10	1788427	96-position tube rack v1	1201384_1_of_2	10-digit barcoded tube	136533301	G01	40x			36			36		VIC		8	NFQ		FAM		8	NFQ	AGAAAAGAGTTCAGATTCCTTATCA[C/T]AGCATTTAAGGACATCCATGTTCTG	Reverse	Chromosome 1	Chr1	D1S230-D1S198	D1S230	LEPR	leptin receptor	1	Homo sapiens		NM_001003679.3;NM_001003680.3;NM_002303.5	rs11208654		hCV31223513		INTRON	-9.9999	-9.9999	-9.9999	-9.9999
BC	4411946	TaqMan(R) Genotyping Assays	C__31223425_10	1788428	96-position tube rack v1	1201384_1_of_2	10-digit barcoded tube	138228845	G02	40x			36			36		VIC		8	NFQ		FAM		8	NFQ	AGGATACACTGAGATAGCAGGACAG[G/T]ATAAGAGGAATCTGGGGGTGCTGGT	Forward	Chromosome 1	Chr1	D1S230-D1S198	D1S230	LEPR	leptin receptor	1	Homo sapiens		NM_001003679.3;NM_001003680.3;NM_001198687.1;NM_001198688.1;NM_001198689.1;NM_002303.5	rs12405556		hCV31223425		INTRON	-9.9999	-9.9999	-9.9999	-9.9999
BC	4411946	TaqMan(R) Genotyping Assays	C__27891561_10	1788495	96-position tube rack v1	1201384_1_of_2	10-digit barcoded tube	138315351	G03	40x			36			36		VIC		8	NFQ		FAM		8	NFQ	AGTCACAATTGGCAAGCACACCTAC[A/G]GCCAATAGCTCTGAAGTTTCAGTGC	Forward	Chromosome 2	Chr2	D2S149-D2S352	D2S149	ALK	anaplastic lymphoma receptor tyrosine kinase	2	Homo sapiens		NM_004304.4	rs4666200		hCV27891561		INTRON	-9.9999	-9.9999	-9.9999	-9.9999
BC	4411946	TaqMan(R) Genotyping Assays	C__27978607_10	1788496	96-position tube rack v1	1201384_1_of_2	10-digit barcoded tube	138346626	G04	40x			36			36		VIC		8	NFQ		FAM		8	NFQ	TGGATTCTGTTCTCTTGATGTATTT[G/T]TCTATCTTCACGTCAATACTGCAAT	Forward	Chromosome 2	Chr2	D2S2163-D2S391	D2S2163			2	Homo sapiens			rs4670767		hCV27978607		INTERGENIC/UNKNOWN	-9.9999	-9.9999	-9.9999	-9.9999
BC	4411946	TaqMan(R) Genotyping Assays	C____441412_10	1788512	96-position tube rack v1	1201384_1_of_2	10-digit barcoded tube	138226598	G05	40x			36			36		VIC		8	NFQ		FAM		8	NFQ	TTCTTCCTCATCATCATCGAAGTTA[C/T]TTATTGATACCTCTTCATTACCACT	Reverse	Chromosome 2	Chr2	D2S117-D2S325	D2S117			2	Homo sapiens			rs1569175		hCV441412		INTERGENIC/UNKNOWN	-9.9999	-9.9999	-9.9999	-9.9999
BC	4411946	TaqMan(R) Genotyping Assays	C__16178365_10	1788514	96-position tube rack v1	1201384_1_of_2	10-digit barcoded tube	138228440	G06	40x			36			36		VIC		8	NFQ		FAM		8	NFQ	GACTGCAGGGCGCTCACGCTTGCTG[C/T]GAAGTAAGGCGTTTGAAGGTGAGGC	Reverse	Chromosome 2	Chr2	D2S125-D2S140	D2S125	CAPN10	calpain 10	2	Homo sapiens		NM_023083.3;NM_023085.3	rs2975760		hCV16178365		INTRON	-9.9999	-9.9999	-9.9999	-9.9999
BC	4411946	TaqMan(R) Genotyping Assays	C__26129590_10	1788525	96-position tube rack v1	1201384_1_of_2	10-digit barcoded tube	136534249	G07	40x			36			36		VIC		8	NFQ		FAM		8	NFQ	ATAATTCCTCAGGCCCAGCAGGTTT[C/T]TCAACTTGACTTTTCTTAGGTTATT	Reverse	Chromosome 3	Chr3	D3S1600-D3S1285	D3S1600	ADAMTS9-AS2	ADAMTS9 antisense RNA 2 (non-protein coding)	3	Homo sapiens		NR_038264.1	rs4607103		hCV26129590		INTRON	-9.9999	-9.9999	-9.9999	-9.9999
BC	4411946	TaqMan(R) Genotyping Assays	C__29071253_10	1788527	96-position tube rack v1	1201384_1_of_2	10-digit barcoded tube	138226624	G08	40x			36			36		VIC		8	NFQ		FAM		8	NFQ	CTTAACATAGTGTTATCATTTTGAT[C/T]CAGCTAAGAGAATTCCACTCCTAAG	Reverse	Chromosome 3	Chr3	D3S1566-D3S1603	D3S1566	ROBO1	roundabout; axon guidance receptor; homolog 1 (Drosophila)	3	Homo sapiens		NM_002941.3	rs6548616		hCV29071253		INTRON	-9.9999	-9.9999	-9.9999	-9.9999
BC	4411946	TaqMan(R) Genotyping Assays	C__27913671_10	1788616	96-position tube rack v1	1201384_1_of_2	10-digit barcoded tube	138227064	H01	40x			36			36		VIC		8	NFQ		FAM		8	NFQ	CACATACCTGCAAGCACGGGTATCT[A/G]TACACAAATAAGTTTATCTGTCCAA	Forward	Chromosome 10	Chr10	D10S537-D10S580	D10S537	USP54	ubiquitin specific peptidase 54	10	Homo sapiens		NM_152586.3	rs4746136		hCV27913671		INTRON	-9.9999	-9.9999	-9.9999	-9.9999
BC	4411946	TaqMan(R) Genotyping Assays	C__12123966_10	1788619	96-position tube rack v1	1201384_1_of_2	10-digit barcoded tube	138315653	H02	40x			36			36		VIC		8	NFQ		FAM		8	NFQ	CAGAGTGTGTGCACAAGGCTGGCAC[A/G]CCCAGGGTCTTCCTCATGGCACTAA	Reverse	Chromosome 10	Chr10	D10S1765-D10S185	D10S1765	ACTA2;FAS;FAS-AS1	actin; alpha 2; smooth muscle; aorta;Fas (TNF receptor superfamily; member 6);FAS antisense RNA 1 (non-protein coding)	10	Homo sapiens		NM_001141945.1	rs2234767		hCV12123966		INTRON	-9.9999	-9.9999	-9.9999	-9.9999
BC	4411946	TaqMan(R) Genotyping Assays	C____291484_20	1788635	96-position tube rack v1	1201384_1_of_2	10-digit barcoded tube	138230765	H03	40x			36			36		VIC		8	NFQ		FAM		8	NFQ	TGCCCAGGAATATCCAGGCAAGAAT[G/T]ACCATATTCTGATAATTACTCAGGC	Forward	Chromosome 10	Chr10	D10S597-D10S1693	D10S597	TCF7L2	transcription factor 7-like 2 (T-cell specific; HMG-box)	10	Homo sapiens		NM_001146274.1;NM_001146283.1;NM_001146284.1;NM_001146285.1;NM_001146286.1;NM_001198525.1;NM_001198526.1;NM_001198527.1;NM_001198528.1;NM_001198529.1;NM_001198530.1;NM_001198531.1;NM_030756.4	rs12255372		hCV291484		INTRON	-9.9999	-9.9999	-9.9999	-9.9999
BC	4411946	TaqMan(R) Genotyping Assays	C___1349626_1_	1788637	96-position tube rack v1	1201384_1_of_2	10-digit barcoded tube	138314456	H04	40x			36			36		VIC		8	NFQ		FAM		8	NFQ	TGGGGCGGTCGCAGGCTGACTAACA[C/T]ACCAAAGGTCAGCCAGGGTGTTGAA	Forward	Chromosome 10	Chr10	D10S597-D10S1693	D10S597	TCF7L2	transcription factor 7-like 2 (T-cell specific; HMG-box)	10	Homo sapiens		NM_001146274.1;NM_001146283.1;NM_001146284.1;NM_001146285.1;NM_001146286.1;NM_001198525.1;NM_001198526.1;NM_001198527.1;NM_001198528.1;NM_001198529.1;NM_001198530.1;NM_001198531.1;NM_030756.4	rs3750804		hCV1349626		INTRON	0.39	0.1	0.27	0.37
BC	4411946	TaqMan(R) Genotyping Assays	C___2991149_20	1788653	96-position tube rack v1	1201384_1_of_2	10-digit barcoded tube	138315793	H05	40x			36			36		VIC		8	NFQ		FAM		8	NFQ	TGAAGCAGAGGCGGCCGTGGCGCAG[A/G]GCGATCACCGCATGCTTGCTGAAGA	Reverse	Chromosome 11	Chr11	D11S4116-D11S902	D11S4116	KCNJ11;ABCC8	potassium inwardly-rectifying channel; subfamily J; member 11;ATP-binding cassette; sub-family C (CFTR/MRP); member 8	11	Homo sapiens		NM_000525.3;NM_001166290.1	rs5218		hCV2991149		SILENT MUTATION	-9.9999	-9.9999	-9.9999	-9.9999
BC	4411946	TaqMan(R) Genotyping Assays	C__11654065_10	1788655	96-position tube rack v1	1201384_1_of_2	10-digit barcoded tube	138226579	H06	40x			36			36		VIC		8	NFQ		FAM		8	NFQ	CGCTGGCGGGCACGGTACCTGGGCT[C/T]GGCAGGGTCCTCTGCCAGGCGTGTC	Reverse	Chromosome 11	Chr11	D11S4116-D11S902	D11S4116	ABCC8;KCNJ11	ATP-binding cassette; sub-family C (CFTR/MRP); member 8;potassium inwardly-rectifying channel; subfamily J; member 11	11	Homo sapiens			rs5219		hCV11654065		INTERGENIC/UNKNOWN	0.34	0.08	0.3	0.24
BC	4411946	TaqMan(R) Genotyping Assays	C___2951743_10	1788671	96-position tube rack v1	1201384_1_of_2	10-digit barcoded tube	138315897	H07	40x			36			36		VIC		8	NFQ		FAM		8	NFQ	TCAGCCATATCTACAGTTAAGCCAT[G/T]TATTGCCTCTTGCAACTCTGGTAAC	Reverse	Chromosome 11	Chr11	D11S898-D11S4090	D11S898	MMP8;MMP27	matrix metallopeptidase 8 (neutrophil collagenase);matrix metallopeptidase 27	11	Homo sapiens		NM_002424.2	rs35866072		hCV2951743		MIS-SENSE MUTATION	0.01	0.22	-9.9999	-9.9999
BC	4411946	TaqMan(R) Genotyping Assays	C__32018861_10	1788673	96-position tube rack v1	1201384_1_of_2	10-digit barcoded tube	138315888	H08	40x			36			36		VIC		8	NFQ		FAM		8	NFQ	GGGATACATCAAGGCACCAGGGTCA[G/T]AGGAGTGAGCGAGCCCCAAAGAATG	Forward	Chromosome 11	Chr11	D11S898-D11S4090	D11S898	MMP8	matrix metallopeptidase 8 (neutrophil collagenase)	11	Homo sapiens		NM_002424.2	rs12792229		hCV32018861		MIS-SENSE MUTATION	-9.9999	-9.9999	-9.9999	-9.9999
BC	4411946	TaqMan(R) Genotyping Assays	C____443622_10	1788529	96-position tube rack v1	1201385_2_of_2	10-digit barcoded tube	138315713	A01	40x			36			36		VIC		8	NFQ		FAM		8	NFQ	GATGGCTTAACTCTATAGAAAGGAA[A/G]AGAAGCTCAGCTTATTCATATGCAA	Reverse	Chromosome 3	Chr3	D3S3715-D3S1262	D3S3715			3	Homo sapiens			rs2030763		hCV443622		INTERGENIC/UNKNOWN	-9.9999	-9.9999	-9.9999	-9.9999
BC	4411946	TaqMan(R) Genotyping Assays	C___2165199_10	1788531	96-position tube rack v1	1201385_2_of_2	10-digit barcoded tube	138315794	A02	40x			36			36		VIC		8	NFQ		FAM		8	NFQ	AGTAAGGTAGGATGGACAGTAGATT[G/T]AAGATACTGATTGTGTTTGCAAACA	Forward	Chromosome 3	Chr3	D3S3715-D3S1262	D3S3715	IGF2BP2	insulin-like growth factor 2 mRNA binding protein 2	3	Homo sapiens		NM_001007225.1;NM_006548.4	rs4402960		hCV2165199		INTRON	-9.9999	-9.9999	-9.9999	-9.9999
BC	4411946	TaqMan(R) Genotyping Assays	C___2052384_10	1788547	96-position tube rack v1	1201385_2_of_2	10-digit barcoded tube	138226608	A03	40x			36			36		VIC		8	NFQ		FAM		8	NFQ	TGTGTTGATCATGTACTAAATGTGC[A/G]TCAACTCAGAGTAAGGCTAGAAAAC	Forward	Chromosome 4	Chr4	D4S1579-D4S424	D4S1579	UCP1	uncoupling protein 1 (mitochondrial; proton carrier)	4	Homo sapiens		NM_021833.4	rs12502572		hCV2052384		INTRON	0.24	0.36	0.44	0.43
BC	4411946	TaqMan(R) Genotyping Assays	C__25761748_10	1788550	96-position tube rack v1	1201385_2_of_2	10-digit barcoded tube	138224202	A04	40x			36			36		VIC		8	NFQ		FAM		8	NFQ	CGCCGGGCAGCAAACCCGATTTCTG[G/T]TTTTTGAACCGACCGCCGGGCAGCG	Reverse	Chromosome 4	Chr4	D4S1579-D4S424	D4S1579	UCP1	uncoupling protein 1 (mitochondrial; proton carrier)	4	Homo sapiens			rs10011540		hCV25761748		INTERGENIC/UNKNOWN	-9.9999	-9.9999	-9.9999	-9.9999
BC	4411946	TaqMan(R) Genotyping Assays	C___1207994_20	1788566	96-position tube rack v1	1201385_2_of_2	10-digit barcoded tube	138226584	A05	40x			36			36		VIC		8	NFQ		FAM		8	NFQ	TGCCTGTTCAGATGACTGCAAGGAC[A/C]AGGGCGACTGCTGCATCAACTACAG	Reverse	Chromosome 6	Chr6	D6S262-D6S270	D6S262	ENPP1	ectonucleotide pyrophosphatase/phosphodiesterase 1	6	Homo sapiens		NM_006208.2	rs1044498		hCV1207994		MIS-SENSE MUTATION	-9.9999	-9.9999	-9.9999	-9.9999
BC	4411946	TaqMan(R) Genotyping Assays	C__12034236_10	1788569	96-position tube rack v1	1201385_2_of_2	10-digit barcoded tube	136533054	A06	40x			36			36		VIC		8	NFQ		FAM		8	NFQ	CTCACACATACATACAGTCACATAC[A/G]CATCTACCTGAAATAAAAGATTCAC	Forward	Chromosome 6	Chr6	D6S1654-D6S441	D6S1654	CCDC170	coiled-coil domain containing 170	6	Homo sapiens			rs2046210		hCV12034236		INTERGENIC/UNKNOWN	-9.9999	-9.9999	-9.9999	-9.9999
BC	4411946	TaqMan(R) Genotyping Assays	C__26717658_10	1788585	96-position tube rack v1	1201385_2_of_2	10-digit barcoded tube	138315078	A07	40x			36			36		VIC		8	NFQ		FAM		8	NFQ	GGATGCCTGTGATAATAAATGGGTA[C/T]GTCTGCATCTCCCATTGGGAGGGAG	Reverse	Chromosome 7	Chr7	D7S669-D7S657	D7S669			7	Homo sapiens			rs10954737		hCV26717658		INTERGENIC/UNKNOWN	-9.9999	-9.9999	-9.9999	-9.9999
BC	4411946	TaqMan(R) Genotyping Assays	C___8952855_20	1788587	96-position tube rack v1	1201385_2_of_2	10-digit barcoded tube	138315318	A08	40x			36			36		VIC		8	NFQ		FAM		8	NFQ	TCTTAAAACTGAGCTTTAACAATAC[A/C]CAGCAGTAGACAAATATGTCAAGAT	Reverse	Chromosome 7	Chr7	D7S657-D7S515	D7S657	PPP1R9A;PON1	protein phosphatase 1; regulatory subunit 9A;paraoxonase 1	7	Homo sapiens		NM_000446.5	rs854555		hCV8952855		INTRON	-9.9999	-9.9999	-9.9999	-9.9999
BC	4411946	TaqMan(R) Genotyping Assays	C___7486676_10	1788676	96-position tube rack v1	1201385_2_of_2	10-digit barcoded tube	138314479	B01	40x			36			36		VIC		8	NFQ		FAM		8	NFQ	CACAGCCATCCTCAAAGTGCTGGTC[A/G]AGGCAGGCGCCCAGCTGGACGTCCA	Reverse	Chromosome 11	Chr11	D11S4090-D11S908	D11S4090	ANKK1;DRD2	ankyrin repeat and kinase domain containing 1;dopamine receptor D2	11	Homo sapiens		NM_178510.1	rs1800497		hCV7486676		TRANSITION SUBSTITUT	-9.9999	-9.9999	-9.9999	-9.9999
BC	4411946	TaqMan(R) Genotyping Assays	C___8799834_10	1788678	96-position tube rack v1	1201385_2_of_2	10-digit barcoded tube	138314433	B02	40x			36			36		VIC		8	NFQ		FAM		8	NFQ	GCTGACTCATAGGTAGAGGGGATAA[A/C]CTGGGCTCTGAGTTAGAAAAAATTG	Reverse	Chromosome 11	Chr11	D11S4127-D11S925	D11S4127	GRIK4	glutamate receptor; ionotropic; kainate 4	11	Homo sapiens		NM_014619.2	rs948028		hCV8799834		INTRON	-9.9999	-9.9999	-9.9999	-9.9999
BC	4411946	TaqMan(R) Genotyping Assays	C___1594245_10	1788694	96-position tube rack v1	1201385_2_of_2	10-digit barcoded tube	138229870	B03	40x			36			36		VIC		8	NFQ		FAM		8	NFQ	TGTTTTTACTTTACTTCTCATGGGA[A/G]GTTTTCAAGAATGTTCTTAGCATTA	Forward	Chromosome 4	Chr4	D4S405-D4S428	D4S405			4	Homo sapiens			rs10938397		hCV1594245		INTERGENIC/UNKNOWN	-9.9999	-9.9999	-9.9999	-9.9999
BC	4411946	TaqMan(R) Genotyping Assays	C___2031261_10	1788697	96-position tube rack v1	1201385_2_of_2	10-digit barcoded tube	138228227	B04	40x			36			36		VIC		8	NFQ		FAM		8	NFQ	TCCTAGTCACGTGTCTTGGTACTAT[A/G]TGAGATTTCAGATCCACCTGCCTAC	Forward	Chromosome 16	Chr16	D16S415-D16S514	D16S415	FTO	fat mass and obesity associated	16	Homo sapiens		NM_001080432.2	rs1121980		hCV2031261		INTRON	-9.9999	-9.9999	-9.9999	-9.9999
BC	4411946	TaqMan(R) Genotyping Assays	C___3211830_1_	1788714	96-position tube rack v1	1201385_2_of_2	10-digit barcoded tube	138229158	B05	40x			36			36		VIC		8	NFQ		FAM		8	NFQ	AAAAAGCCTTAAAATACTGACTGGT[A/T]TGTGAAAGCTACTCCAATTAAGTTT	Forward	Chromosome 17	Chr17	D17S1824-D17S927	D17S1824	CCL13;CCL1	chemokine (C-C motif) ligand 13;chemokine (C-C motif) ligand 1	17	Homo sapiens		NM_002981.1	rs2282691		hCV3211830		INTRON	0.23	0.44	0.48	0.3
BC	4411946	TaqMan(R) Genotyping Assays	C____543332_10	1788717	96-position tube rack v1	1201385_2_of_2	10-digit barcoded tube	138229862	B06	40x			36			36		VIC		8	NFQ		FAM		8	NFQ	TGGACTTGGGGCAGGAGCCTGGACA[C/T]GAGCCCAGCCTGCAGGCTTGCAGGC	Reverse	Chromosome 17	Chr17	D17S927-D17S1868	D17S927	HNF1B	HNF1 homeobox B	17	Homo sapiens		NM_000458.2;NM_001165923.1	rs757210		hCV543332		INTRON	-9.9999	-9.9999	-9.9999	-9.9999
BC	4411946	TaqMan(R) Genotyping Assays	C__11499875_10	1788735	96-position tube rack v1	1201385_2_of_2	10-digit barcoded tube	138227780	B07	40x			36			36		VIC		8	NFQ		FAM		8	NFQ	TTGATATCTTGATGTGTTTTACACA[A/G]TGTCATGTGTGTGACTGTGCTGTTT	Reverse	Chromosome 18	Chr18	D18S64-D18S1147	D18S64			18	Homo sapiens			rs10871777		hCV11499875		INTERGENIC/UNKNOWN	-9.9999	-9.9999	-9.9999	-9.9999
BC	4411946	TaqMan(R) Genotyping Assays	C__11654460_20	1788738	96-position tube rack v1	1201385_2_of_2	10-digit barcoded tube	138316279	B08	40x			36			36		VIC		8	NFQ		FAM		8	NFQ	GCAGTCACTTGGTTGTTTTGAGAAC[A/G]GGCCAGAGTGACAAAGTGTTCAGTT	Reverse	Chromosome 20	Chr20	D20S861-D20S119	D20S861	HNF4A	hepatocyte nuclear factor 4; alpha	20	Homo sapiens			rs1885088		hCV11654460		INTERGENIC/UNKNOWN	-9.9999	-9.9999	-9.9999	-9.9999
BC	4411946	TaqMan(R) Genotyping Assays	C___1519732_10	1788533	96-position tube rack v1	1201385_2_of_2	10-digit barcoded tube	138315858	C01	40x			36			36		VIC		8	NFQ		FAM		8	NFQ	GTGAGACAGTTGGACAAGATGATTC[A/G]GGGAATTTTTCAAGCTCAACCAAAC	Reverse	Chromosome 3	Chr3	D3S1580-D3S2748	D3S1580	LPP	LIM domain containing preferred translocation partner in lipoma	3	Homo sapiens		NM_001167671.1;NM_001167672.1;NM_005578.3	rs1513181		hCV1519732		INTRON	-9.9999	-9.9999	-9.9999	-9.9999
BC	4411946	TaqMan(R) Genotyping Assays	C__30473796_10	1788535	96-position tube rack v1	1201385_2_of_2	10-digit barcoded tube	138228050	C02	40x			36			36		VIC		8	NFQ		FAM		8	NFQ	CACACAAGGCCTTTGACCACATCCT[A/G]TCCCTCAGGCATCACGTCCGAGAAC	Reverse	Chromosome 4	Chr4	D4S3023-D4S2935	D4S3023	WFS1	Wolfram syndrome 1 (wolframin)	4	Homo sapiens		NM_001145853.1;NM_006005.3	rs10010131		hCV30473796		INTRON	-9.9999	-9.9999	-9.9999	-9.9999
BC	4411946	TaqMan(R) Genotyping Assays	C__29246232_10	1788552	96-position tube rack v1	1201385_2_of_2	10-digit barcoded tube	138227185	C03	40x			36			36		VIC		8	NFQ		FAM		8	NFQ	GGGGAAGAAGTAGTAATGTTGGAAA[C/G]GTTGACTTGATAGAGGATTTTGTAA	Reverse	Chromosome 6	Chr6	D6S422-D6S1660	D6S422	CDKAL1	CDK5 regulatory subunit associated protein 1-like 1	6	Homo sapiens		NM_017774.3	rs7754840		hCV29246232		INTRON	-9.9999	-9.9999	-9.9999	-9.9999
BC	4411946	TaqMan(R) Genotyping Assays	C__29245583_10	1788554	96-position tube rack v1	1201385_2_of_2	10-digit barcoded tube	138226380	C04	40x			36			36		VIC		8	NFQ		FAM		8	NFQ	CCTTTTTAATGGGACCTTTGGGTTC[A/G]TAAGAGGTAAATATTGATGACCTTG	Forward	Chromosome 6	Chr6	D6S422-D6S1660	D6S422	LINC00340	long intergenic non-protein coding RNA 340	6	Homo sapiens		NR_015410.1	rs7745461		hCV29245583		INTRON	-9.9999	-9.9999	-9.9999	-9.9999
BC	4411946	TaqMan(R) Genotyping Assays	C__29586832_10	1788571	96-position tube rack v1	1201385_2_of_2	10-digit barcoded tube	138228281	C05	40x			36			36		VIC		8	NFQ		FAM		8	NFQ	TTGGGGATCAGGCTGATTGGCTTCA[A/G]TTGAATGTTAAAGCTGAATTTTTAA	Forward	Chromosome 6	Chr6	D6S1654-D6S441	D6S1654	CCDC170	coiled-coil domain containing 170	6	Homo sapiens			rs9397435		hCV29586832		INTERGENIC/UNKNOWN	-9.9999	-9.9999	-9.9999	-9.9999
BC	4411946	TaqMan(R) Genotyping Assays	C____219719_10	1788573	96-position tube rack v1	1201385_2_of_2	10-digit barcoded tube	138315120	C06	40x			36			36		VIC		8	NFQ		FAM		8	NFQ	GGTTTCTAGTTTATGAGTTCAGCAG[A/G]TATTTGACTCTGGATTCCTCAATTT	Forward	Chromosome 6	Chr6	D6S1654-D6S441	D6S1654	CCDC170	coiled-coil domain containing 170	6	Homo sapiens		NM_025059.3	rs1038304		hCV219719		INTRON	-9.9999	-9.9999	-9.9999	-9.9999
BC	4411946	TaqMan(R) Genotyping Assays	C__32339750_10	1788590	96-position tube rack v1	1201385_2_of_2	10-digit barcoded tube	138316244	C07	40x			36			36		VIC		8	NFQ		FAM		8	NFQ	TGTTGCTTTCTCTAAGCATATGTTA[C/T]GGACTCTAAAATCCTTGATGATGAC	Reverse	Chromosome 7	Chr7	D7S657-D7S515	D7S657	PON1	paraoxonase 1	7	Homo sapiens		NM_000446.5	rs3917542		hCV32339750		INTRON	-9.9999	-9.9999	-9.9999	-9.9999
BC	300342029	TaqMan(R); Drug Metabolism Genotyping Assays	C___2548962_20	1491822	96-position tube rack v1	1201385_2_of_2	10-digit barcoded tube	114740494	C08	20x			18			18		VIC		4	NFQ		FAM		4	NFQ	TAAACCCAAATACATCTCCCAGGAT[C/T]GTAAGTAGGGGTCAAGAAAATAGTG	Reverse	Chromosome 7	Chr7	D7S657-D7S515	D7S657	PON1	paraoxonase 1	7	Homo sapiens		NM_000446.5	rs662		hCV2548962		MIS-SENSE MUTATION	0.19	0.38	0.39	0.41
BC	4411946	TaqMan(R) Genotyping Assays	C__15878046_10	1788681	96-position tube rack v1	1201385_2_of_2	10-digit barcoded tube	138315902	D01	40x			36			36		VIC		8	NFQ		FAM		8	NFQ	TGTTGGATTTTTGCCTCTTCCACTT[C/G]AACCTTTGACAGAGAGATAGAAATG	Forward	Chromosome 12	Chr12	D12S352-D12S1725	D12S352	WNT5B	wingless-type MMTV integration site family; member 5B	12	Homo sapiens		NM_030775.2;NM_032642.2	rs2270031		hCV15878046		INTRON	0.04	0.17	0.43	0.24
BC	4411946	TaqMan(R) Genotyping Assays	C__31185852_10	1788683	96-position tube rack v1	1201385_2_of_2	10-digit barcoded tube	138227554	D02	40x			36			36		VIC		8	NFQ		FAM		8	NFQ	TTTTGAACTCGGCAACAAGAAACTG[C/T]CTGAGTTACATCAGTCGGTTTTCGT	Reverse	Chromosome 12	Chr12	D12S368-D12S83	D12S368	HOXC10;MIR196A2;HOXC9	homeobox C10;microRNA 196a-2;homeobox C9	12	Homo sapiens			rs11614913		hCV31185852		INTERGENIC/UNKNOWN	-9.9999	-9.9999	-9.9999	-9.9999
BC	4411946	TaqMan(R) Genotyping Assays	C___2031259_10	1788699	96-position tube rack v1	1201385_2_of_2	10-digit barcoded tube	138315893	D03	40x			36			36		VIC		8	NFQ		FAM		8	NFQ	CATGCCAGTTGCCCACTGTGGCAAT[A/C]AATATCTGAGCCTGTGGTTTTTGCC	Forward	Chromosome 16	Chr16	D16S415-D16S514	D16S415	FTO	fat mass and obesity associated	16	Homo sapiens		NM_001080432.2	rs8050136		hCV2031259		INTRON	-9.9999	-9.9999	-9.9999	-9.9999
BC	4411946	TaqMan(R) Genotyping Assays	C__27476887_10	1788701	96-position tube rack v1	1201385_2_of_2	10-digit barcoded tube	138227733	D04	40x			36			36		VIC		8	NFQ		FAM		8	NFQ	ACCTGAAAATAGGTGAGCTGTCAAG[G/T]TGTTGGCAGGGAGAGGCTCCTCTGG	Forward	Chromosome 16	Chr16	D16S415-D16S514	D16S415	FTO	fat mass and obesity associated	16	Homo sapiens		NM_001080432.2	rs3751812		hCV27476887		INTRON	-9.9999	-9.9999	-9.9999	-9.9999
BC	4411946	TaqMan(R) Genotyping Assays	C___2908974_10	1788720	96-position tube rack v1	1201385_2_of_2	10-digit barcoded tube	138228556	D05	40x			36			36		VIC		8	NFQ		FAM		8	NFQ	TCTGAGTTCATACCACAATGTGATC[A/G]CAACTGATTTATGACTGGCAGGCTG	Forward	Chromosome 17	Chr17	D17S787-D17S957	D17S787	TMEM100	transmembrane protein 100	17	Homo sapiens			rs2033111		hCV2908974		INTERGENIC/UNKNOWN	0.17	0.47	0.38	0.48
BC	4411946	TaqMan(R) Genotyping Assays	C__31084340_10	1788722	96-position tube rack v1	1201385_2_of_2	10-digit barcoded tube	138227577	D06	40x			36			36		VIC		8	NFQ		FAM		8	NFQ	GTGCATCCTCTTTCTCTCTCCCAGC[C/T]GTGTGAGGACACAACATGAAGTTGG	Reverse	Chromosome 17	Chr17	D17S957-D17S1816	D17S957			17	Homo sapiens			rs11652805		hCV31084340		INTERGENIC/UNKNOWN	-9.9999	-9.9999	-9.9999	-9.9999
BC	4411946	TaqMan(R) Genotyping Assays	C___8948366_10	1788740	96-position tube rack v1	1201385_2_of_2	10-digit barcoded tube	138314446	D07	40x			36			36		VIC		8	NFQ		FAM		8	NFQ	CCCAGTTGTCAGCTCTCTGATCTCC[C/T]GCAATCTGGGACTGGTTCCTGAACT	Forward	Chromosome 20	Chr20	D20S902-D20S100	D20S902			20	Homo sapiens			rs3907047		hCV8948366		INTERGENIC/UNKNOWN	-9.9999	-9.9999	-9.9999	-9.9999
BC	4411946	TaqMan(R) Genotyping Assays	C___2508731_1_	1788742	96-position tube rack v1	1201385_2_of_2	10-digit barcoded tube	138228329	D08	40x			36			36		VIC		8	NFQ		FAM		8	NFQ	TAGTCAGTTGGAAGTTGTGTCAAAA[C/G]TCACTATGGTTGGTTGAGGGCTCGA	Reverse	Chromosome 20	Chr20	D20S100-D20S171	D20S100	PCK1	phosphoenolpyruvate carboxykinase 1 (soluble)	20	Homo sapiens			rs2071023		hCV2508731		INTERGENIC/UNKNOWN	0.49	0.35	0.31	0.37
BC	4411946	TaqMan(R) Genotyping Assays	C___1386349_10	1788538	96-position tube rack v1	1201385_2_of_2	10-digit barcoded tube	138228044	E01	40x			36			36		VIC		8	NFQ		FAM		8	NFQ	CTCTTGTAGACAGGGCCCTCTATCT[A/G]TGTGGTGCATCCTTTATATCTCCAT	Reverse	Chromosome 4	Chr4	D4S405-D4S428	D4S405	LIMCH1	LIM and calponin homology domains 1	4	Homo sapiens		NM_001112717.1;NM_001112718.1;NM_014988.2	rs10007810		hCV1386349		INTRON	-9.9999	-9.9999	-9.9999	-9.9999
BC	4411946	TaqMan(R) Genotyping Assays	C__11748116_10	1788540	96-position tube rack v1	1201385_2_of_2	10-digit barcoded tube	136531927	E02	40x			36			36		VIC		8	NFQ		FAM		8	NFQ	TTATCTAGAAATAAAAAAGCATACA[A/T]TTGATAATTCACCAAATTGTGGAGC	Forward	Chromosome 4	Chr4	D4S392-D4S3042	D4S392	IL8	interleukin 8	4	Homo sapiens			rs4073		hCV11748116		INTERGENIC/UNKNOWN	-9.9999	-9.9999	-9.9999	-9.9999
BC	4411946	TaqMan(R) Genotyping Assays	C___2451911_10	1788557	96-position tube rack v1	1201385_2_of_2	10-digit barcoded tube	136534217	E03	40x			36			36		VIC		8	NFQ		FAM		8	NFQ	TCACACATTCTCTGTTTCTGCCATG[A/G]TTCCTCTCTGTTCCCTTCCTGTCTC	Forward	Chromosome 6	Chr6	D6S276-D6S291	D6S276	LTA;TNF;LTB	lymphotoxin alpha (TNF superfamily; member 1);tumor necrosis factor;lymphotoxin beta (TNF superfamily; member 3)	6	Homo sapiens		NM_000595.2;NM_001159740.1	rs909253		hCV2451911		INTRON	-9.9999	-9.9999	-9.9999	-9.9999
BC	4411946	TaqMan(R) Genotyping Assays	C___7514878_20	1788559	96-position tube rack v1	1201385_2_of_2	10-digit barcoded tube	138228834	E04	40x			36			36		VIC		8	NFQ		FAM		8	NFQ	TCTTTTTCCTGCATCCTGTCTGGAA[A/G]TTAGAAGGAAACAGACCACAGACCT	Forward	Chromosome 6	Chr6	D6S276-D6S291	D6S276	LTA;TNF;LTB	lymphotoxin alpha (TNF superfamily; member 1);tumor necrosis factor;lymphotoxin beta (TNF superfamily; member 3)	6	Homo sapiens			rs1800750		hCV7514878		INTERGENIC/UNKNOWN	-9.9999	-9.9999	-9.9999	-9.9999
BC	4411946	TaqMan(R) Genotyping Assays	C_____14517_10	1788576	96-position tube rack v1	1201385_2_of_2	10-digit barcoded tube	138316280	E05	40x			36			36		VIC		8	NFQ		FAM		8	NFQ	AAGTTGCAATATGGCAAAACCTGTA[A/G]GAGATACAATTTGTGATTCCACTGA	Forward	Chromosome 7	Chr7	D7S513-D7S664	D7S513	SCIN	scinderin	7	Homo sapiens		NM_001112706.2;NM_033128.3	rs731257		hCV14517		INTRON	-9.9999	-9.9999	-9.9999	-9.9999
BC	4411946	TaqMan(R) Genotyping Assays	C__26518729_10	1788578	96-position tube rack v1	1201385_2_of_2	10-digit barcoded tube	138315766	E06	40x			36			36		VIC		8	NFQ		FAM		8	NFQ	AGACGAGCTGGGCGCAGTGGCTCAC[A/G]CCTATAATCCCAGCACTTTGGGAGG	Forward	Chromosome 7	Chr7	D7S493-D7S516	D7S493	LOC541472;IL6	uncharacterized LOC541472;interleukin 6 (interferon; beta 2)	7	Homo sapiens			rs1818879		hCV26518729		INTERGENIC/UNKNOWN	-9.9999	-9.9999	-9.9999	-9.9999
BC	4411946	TaqMan(R) Genotyping Assays	C__11860358_10	1788592	96-position tube rack v1	1201385_2_of_2	10-digit barcoded tube	138315882	E07	40x			36			36		VIC		8	NFQ		FAM		8	NFQ	GAAAGAGCCGGCTCACTTAAGAAAT[A/G]CCAAGTGGTATTACGATGTCACTCC	Reverse	Chromosome 8	Chr8	D8S552-D8S1827	D8S552	DLC1	deleted in liver cancer 1	8	Homo sapiens		NM_024767.3;NM_182643.2	rs3943253		hCV11860358		INTRON	-9.9999	-9.9999	-9.9999	-9.9999
BC	4411946	TaqMan(R) Genotyping Assays	C___8793707_20	1788595	96-position tube rack v1	1201385_2_of_2	10-digit barcoded tube	138315796	E08	40x			36			36		VIC		8	NFQ		FAM		8	NFQ	ACTCCAGAACAAGTGAAATACAGCA[C/T]ACTATATCTATAGCTGTTTAAGATG	Reverse	Chromosome 8	Chr8	D8S1820-D8S1769	D8S1820	KIF13B	kinesin family member 13B	8	Homo sapiens		NM_015254.3	rs1471939		hCV8793707		INTRON	-9.9999	-9.9999	-9.9999	-9.9999
BC	4411946	TaqMan(R) Genotyping Assays	C___2880390_20	1788685	96-position tube rack v1	1201385_2_of_2	10-digit barcoded tube	138228155	F01	40x			36			36		VIC		8	NFQ		FAM		8	NFQ	CGAGTTGCCAGGAGCTGAGGTCTGC[A/G]GGAGGAGAGTTGTGAGTGAAGATGA	Reverse	Chromosome 12	Chr12	D12S1613-D12S1583	D12S1613	DAO	D-amino-acid oxidase	12	Homo sapiens		NM_001917.4	rs2070586		hCV2880390		INTRON	-9.9999	-9.9999	-9.9999	-9.9999
BC	4411946	TaqMan(R) Genotyping Assays	C___1498610_10	1788687	96-position tube rack v1	1201385_2_of_2	10-digit barcoded tube	138316314	F02	40x			36			36		VIC		8	NFQ		FAM		8	NFQ	TATAGGAGGAGATCATTTAAAAATC[G/T]GGTAGCCTGGTGGAAGGGAGGTAGC	Reverse	Chromosome 12	Chr12	D12S79-D12S86	D12S79			12	Homo sapiens			rs1503767		hCV1498610		INTERGENIC/UNKNOWN	-9.9999	-9.9999	-9.9999	-9.9999
BC	4411946	TaqMan(R) Genotyping Assays	C___3225943_10	1788704	96-position tube rack v1	1201385_2_of_2	10-digit barcoded tube	138228264	F03	40x			36			36		VIC		8	NFQ		FAM		8	NFQ	TCCCCATATTCCCCACCCAGCACTC[C/T]ACCTCTTTAGCTCTTCAGGTCTCAG	Forward	Chromosome 16	Chr16	D16S415-D16S514	D16S415	MMP2	matrix metallopeptidase 2 (gelatinase A; 72kDa gelatinase; 72kDa type IV collagenase)	16	Homo sapiens			rs243865		hCV3225943		INTERGENIC/UNKNOWN	-9.9999	-9.9999	-9.9999	-9.9999
BC	4411946	TaqMan(R) Genotyping Assays	C___1395556_10	1788706	96-position tube rack v1	1201385_2_of_2	10-digit barcoded tube	138227207	F04	40x			36			36		VIC		8	NFQ		FAM		8	NFQ	GAGATGTGTTGATTTAGAATAATTA[C/T]AGCCTCTTCGAGAAATGTTTGAGGG	Reverse	Chromosome 16	Chr16	D16S503-D16S3066	D16S503	LOC283867	uncharacterized LOC283867	16	Homo sapiens		NR_027755.1	rs818386		hCV1395556		INTRON	-9.9999	-9.9999	-9.9999	-9.9999
BC	4411946	TaqMan(R) Genotyping Assays	C___1971417_20	1788725	96-position tube rack v1	1201385_2_of_2	10-digit barcoded tube	138315789	F05	40x			36			36		VIC		8	NFQ		FAM		8	NFQ	CGATGGTCTAATTTGTACTAAGTGC[A/G]AACACGCATTGAATTCAGGGAACTG	Forward	Chromosome 17	Chr17	D17S784-17QTEL	D17S784	RPTOR	regulatory associated protein of MTOR; complex 1	17	Homo sapiens		NM_001163034.1;NM_020761.2	rs12946618		hCV1971417		INTRON	-9.9999	-9.9999	-9.9999	-9.9999
BC	4411946	TaqMan(R) Genotyping Assays	C__30953032_10	1788727	96-position tube rack v1	1201385_2_of_2	10-digit barcoded tube	138228993	F06	40x			36			36		VIC		8	NFQ		FAM		8	NFQ	TTTTTATAGTTTTGTATAAAGGCTA[A/C]CTCAGCGTCTCTCCAGCCACCAGGC	Reverse	Chromosome 17	Chr17	D17S784-17QTEL	D17S784	RPTOR	regulatory associated protein of MTOR; complex 1	17	Homo sapiens		NM_001163034.1;NM_020761.2	rs12946115		hCV30953032		INTRON	-9.9999	-9.9999	-9.9999	-9.9999
BC	4411946	TaqMan(R) Genotyping Assays	C__27352359_10	1788745	96-position tube rack v1	1201385_2_of_2	10-digit barcoded tube	138315287	F07	40x			36			36		VIC		8	NFQ		FAM		8	NFQ	CCTGGGTTATTCTTATAGAAGGCAC[C/T]ATGTTCTGAGAGCTGCGGAAAATGG	Reverse	Chromosome 21	Chr21	D21S1914-D21S1252	D21S1914	SCAF4	SR-related CTD-associated factor 4	21	Homo sapiens		NM_001145444.1;NM_001145445.1;NM_020706.2	rs2833479		hCV27352359		INTRON	-9.9999	-9.9999	-9.9999	-9.9999
BC	4411946	TaqMan(R) Genotyping Assays	C___3272760_10	1788748	96-position tube rack v1	1201385_2_of_2	10-digit barcoded tube	138346613	F08	40x			36			36		VIC		8	NFQ		FAM		8	NFQ	AAAGCCAACTGTATATATAAGGAAT[C/T]AAATACTGTAGTCTGATTGCTAATG	Reverse	Chromosome 21	Chr21	D21S1914-D21S1252	D21S1914	SCAF4	SR-related CTD-associated factor 4	21	Homo sapiens		NM_001145444.1;NM_001145445.1;NM_020706.2	rs2833483		hCV3272760		INTRON	-9.9999	-9.9999	0.5	0.46
BC	4411946	TaqMan(R) Genotyping Assays	C____761961_10	1788542	96-position tube rack v1	1201385_2_of_2	10-digit barcoded tube	138315719	G01	40x			36			36		VIC		8	NFQ		FAM		8	NFQ	AAAACAACTTCAATGTTTCGAAAAG[C/T]GCTTGATTCTTTGACTGTGAATTTA	Reverse	Chromosome 4	Chr4	D4S2986-D4S1615	D4S2986	FABP2	fatty acid binding protein 2; intestinal	4	Homo sapiens			rs1799883		hCV761961		INTERGENIC/UNKNOWN	-9.9999	-9.9999	-9.9999	-9.9999
BC	4411946	TaqMan(R) Genotyping Assays	C__31134800_10	1788545	96-position tube rack v1	1201385_2_of_2	10-digit barcoded tube	138227229	G02	40x			36			36		VIC		8	NFQ		FAM		8	NFQ	ATCCTTCACTCCCAAAACATGTCTT[C/T]TCTTCACTGACATGAACTTTTTCAA	Reverse	Chromosome 4	Chr4	D4S1579-D4S424	D4S1579	UCP1;ELMOD2	uncoupling protein 1 (mitochondrial; proton carrier);ELMO/CED-12 domain containing 2	4	Homo sapiens		NM_021833.4	rs6536991		hCV31134800		INTRON	-9.9999	-9.9999	-9.9999	-9.9999
BC	4411946	TaqMan(R) Genotyping Assays	C___7514879_10	1788562	96-position tube rack v1	1201385_2_of_2	10-digit barcoded tube	138226587	G03	40x			36			36		VIC		8	NFQ		FAM		8	NFQ	GAGGCAATAGGTTTTGAGGGGCATG[A/G]GGACGGGGTTCAGCCTCCAGGGTCC	Reverse	Chromosome 6	Chr6	D6S276-D6S291	D6S276	LTA;LTB;TNF	lymphotoxin alpha (TNF superfamily; member 1);lymphotoxin beta (TNF superfamily; member 3);tumor necrosis factor	6	Homo sapiens			rs1800629		hCV7514879		INTERGENIC/UNKNOWN	-9.9999	-9.9999	0	0.14
BC	4411946	TaqMan(R) Genotyping Assays	C___2215707_10	1788564	96-position tube rack v1	1201385_2_of_2	10-digit barcoded tube	138228927	G04	40x			36			36		VIC		8	NFQ		FAM		8	NFQ	GGCCCAGAAGACCCCCCTCGGAATC[A/G]GAGCAGGGAGGATGGGGAGTGTGAG	Reverse	Chromosome 6	Chr6	D6S276-D6S291	D6S276	LTA;LTB;TNF	lymphotoxin alpha (TNF superfamily; member 1);lymphotoxin beta (TNF superfamily; member 3);tumor necrosis factor	6	Homo sapiens			rs361525		hCV2215707		INTERGENIC/UNKNOWN	0.05	0.07	-9.9999	-9.9999
BC	4411946	TaqMan(R) Genotyping Assays	C___2270718_10	1788580	96-position tube rack v1	1201385_2_of_2	10-digit barcoded tube	138315671	G05	40x			36			36		VIC		8	NFQ		FAM		8	NFQ	AGCCTCATGAGTTATCTCAGTGTCC[C/T]TGTTTGCTTGGACATGCAAAAGGTT	Reverse	Chromosome 7	Chr7	D7S2252-D7S484	D7S2252	PDE1C	phosphodiesterase 1C; calmodulin-dependent 70kDa	7	Homo sapiens		NM_001191058.1	rs32314		hCV2270718		INTRON	-9.9999	-9.9999	-9.9999	-9.9999
BC	4411946	TaqMan(R) Genotyping Assays	C__27470216_10	1788582	96-position tube rack v1	1201385_2_of_2	10-digit barcoded tube	138315724	G06	40x			36			36		VIC		8	NFQ		FAM		8	NFQ	ACATAACCCAAACTTATTTTCTTTT[C/T]CATAGCAAGTTGTCCTCGAAGAAGG	Reverse	Chromosome 7	Chr7	D7S669-D7S657	D7S669	CD36	CD36 molecule (thrombospondin receptor)	7	Homo sapiens		NM_000072.3;NM_001001547.2;NM_001001548.2;NM_001127443.1;NM_001127444.1	rs3173798		hCV27470216		INTRON	-9.9999	-9.9999	-9.9999	-9.9999
BC	4411946	TaqMan(R) Genotyping Assays	C__31336922_10	1788597	96-position tube rack v1	1201385_2_of_2	10-digit barcoded tube	138226628	G07	40x			36			36		VIC		8	NFQ		FAM		8	NFQ	ACTGACACTTCTGTCATCTCCAATT[C/T]GTTCTTCAGCCTCTCCAGTGATTTT	Reverse	Chromosome 8	Chr8	D8S1769-D8S532	D8S1769			8	Homo sapiens			rs7816345		hCV31336922		INTERGENIC/UNKNOWN	-9.9999	-9.9999	-9.9999	-9.9999
BC	4411946	TaqMan(R) Genotyping Assays	C___8237454_10	1788600	96-position tube rack v1	1201385_2_of_2	10-digit barcoded tube	138227754	G08	40x			36			36		VIC		8	NFQ		FAM		8	NFQ	ATGTCCGTTCTTCAGCATCAGTAAG[A/G]CACTATTCATGTCTCTATTGGATTA	Forward	Chromosome 8	Chr8	D8S275-D8S270	D8S275			8	Homo sapiens			rs12544346		hCV8237454		INTERGENIC/UNKNOWN	-9.9999	-9.9999	-9.9999	-9.9999
BC	4411946	TaqMan(R) Genotyping Assays	C___7593635_1_	1788690	96-position tube rack v1	1201385_2_of_2	10-digit barcoded tube	138315784	H01	40x			36			36		VIC		8	NFQ		FAM		8	NFQ	GGACAGGCACCTCCAGGCGCCTACC[A/C]TGGAGCACCTGGAGCTTATCCCGGA	Forward	Chromosome 14	Chr14	D14S75-D14S980	D14S75	LGALS3;DLGAP5	lectin; galactoside-binding; soluble; 3;discs; large (Drosophila) homolog-associated protein 5	14	Homo sapiens		NM_001177388.1;NM_002306.3	rs4644		hCV7593635		MIS-SENSE MUTATION	0.43	0.28	-9.9999	-9.9999
BC	4411946	TaqMan(R) Genotyping Assays	C__15877595_10	1788692	96-position tube rack v1	1201385_2_of_2	10-digit barcoded tube	138316401	H02	40x			36			36		VIC		8	NFQ		FAM		8	NFQ	TTTCTTTCCAAAATAATATGTACTT[G/T]CTGTAAGAAGTTCAAACTGTACATA	Reverse	Chromosome 16	Chr16	D16S521-D16S3041	D16S521	SYT17	synaptotagmin XVII	16	Homo sapiens		NM_016524.2	rs2269793		hCV15877595		INTRON	-9.9999	-9.9999	-9.9999	-9.9999
BC	4411946	TaqMan(R) Genotyping Assays	C__26668839_10	1788709	96-position tube rack v1	1201385_2_of_2	10-digit barcoded tube	138227638	H03	40x			36			36		VIC		8	NFQ		FAM		8	NFQ	GGCTGTGGGTAGGGGAAGGTAGGAA[G/A]GTTGAGAAGAAAGTTGGGGTGTTTT	Reverse	Chromosome 1	Chr1	D1S198-D1S500	D1S198			1	Homo sapiens			rs2815752		hCV26668839		INTERGENIC/UNKNOWN	-9.9999	-9.9999	-9.9999	-9.9999
BC	4411946	TaqMan(R) Genotyping Assays	C___1223144_20	1788712	96-position tube rack v1	1201385_2_of_2	10-digit barcoded tube	138230013	H04	40x			36			36		VIC		8	NFQ		FAM		8	NFQ	CTAACAGAATCCAAAGTATGCCAGC[A/C]CTTGTCAGACTTAGCCAGGACCCTC	Forward	Chromosome 17	Chr17	D17S849-D17S831	D17S849	MYO1C;INPP5K	myosin IC;inositol polyphosphate-5-phosphatase K	17	Homo sapiens		NM_001135642.1;NM_016532.3;NM_130766.2	rs1879488		hCV1223144		INTRON	-9.9999	-9.9999	-9.9999	-9.9999
BC	4411946	TaqMan(R) Genotyping Assays	C__30953011_20	1788730	96-position tube rack v1	1201385_2_of_2	10-digit barcoded tube	138229874	H05	40x			36			36		VIC		8	NFQ		FAM		8	NFQ	CTTCCTGCTCCAGAAAAGGGAACTA[A/G]GATTGGGCTGCAGATGACGGCTGTG	Reverse	Chromosome 17	Chr17	D17S784-17QTEL	D17S784	RPTOR	regulatory associated protein of MTOR; complex 1	17	Homo sapiens		NM_001163034.1;NM_020761.2	rs12950541		hCV30953011		INTRON	-9.9999	-9.9999	-9.9999	-9.9999
BC	4411946	TaqMan(R) Genotyping Assays	C__32667060_10	1788733	96-position tube rack v1	1201385_2_of_2	10-digit barcoded tube	138227692	H06	40x			36			36		VIC		8	NFQ		FAM		8	NFQ	GTTTAAAGCAGGAGAGATTGTATCC[C/T]GATGGAAATGACAAGAAAAGCTTCA	Reverse	Chromosome 18	Chr18	D18S64-D18S1147	D18S64			18	Homo sapiens			rs17782313		hCV32667060		INTERGENIC/UNKNOWN	-9.9999	-9.9999	-9.9999	-9.9999
BC	4411946	TaqMan(R) Genotyping Assays	C__16075644_10	1788750	96-position tube rack v1	1201385_2_of_2	10-digit barcoded tube	138314468	H07	40x			36			36		VIC		8	NFQ		FAM		8	NFQ	TTTCTGGATGTGATGACTGGCAATG[C/T]GGCAGCCATTTGAGCCTTAGGGAGC	Reverse	Chromosome 21	Chr21	D21S1252-D21S1919	D21S1252	CLDN14	claudin 14	21	Homo sapiens		NM_001146077.1;NM_001146078.1	rs2835370		hCV16075644		INTRON	-9.9999	-9.9999	-9.9999	-9.9999
BC	4411946	TaqMan(R) Genotyping Assays	C___2618285_30	1788752	96-position tube rack v1	1201385_2_of_2	10-digit barcoded tube	138315853	H08	40x			36			36		VIC		8	NFQ		FAM		8	NFQ	AGGTTGGCAGCCACAGCAATAGACT[A/C]CCACTAGAAGTCTAGAAGATGCCCA	Forward	Chromosome 22	Chr22	D22S420-D22S1174	D22S420	SLC25A18;ATP6V1E1	solute carrier family 25 (glutamate carrier); member 18;ATPase; H+ transporting; lysosomal 31kDa; V1 subunit E1	22	Homo sapiens		NM_001039366.1;NM_001039367.1;NM_001696.3	rs1296819		hCV2618285		INTRON	-9.9999	-9.9999	-9.9999	-9.9999
*** End Assay Information
[truncated: 2 more columns]
