# Supplementary material for: Genetic Insights into Breast Cancer in Northeastern Mexico: Unveiling Gene–Environment Interactions and Their Links to Obesity and Metabolic Diseases
Source: Cancers (Basel). 2025 Mar 14;17(6):982. doi: 10.3390/cancers17060982 (PMC11940701; doi:10.3390/cancers17060982)
Supplement: Supplementary file 1 [file cancers-17-00982-s001.zip › Table S4 MLMM ADDITIVE Step 117 BC.xlsx]

## Sheet: Hoja 1
ADDITIVE MLMM Step 117 Multiple PPA Mult Bonf
Marker	Chromosome	Position	Cytoband	RSID	Gene	Assay_ID	Strand	Reference Alleles A/B	P-Values (After Step 117)	-log10(P-Value)	Regression Beta	Beta Standard Error	Expected P	-log10(Expected P)	Bonferroni P	FDR	-log_10(FDR)	Expected FDR	-log10(Expected FDR)	Prop. Var. Explained	Manhattan Category	Actual Sample Size	Call Rate	Minor Allele (Test Allele)	Major Allele	Minor Allele D Frequency	Major Allele d Frequency	Genotype DD Count	Genotype Dd Count	Genotype dd Count	Missing Genotype Count	Minor Allele D Count	Major Allele d Count	Missing Allele Count
rs4073	4	74606024	?	rs4073	IL8	C__11748116_10	Forward	[A/T]	?	?	?	?	?	?	?	?	?	?	?	0.0104977671231765	Chr 4	193	0.889400921658986	A	T	0.375647668393782	0.624352331606218	26	93	74	24	145	241	48
rs1569175	2	201021954	?	rs1569175	0	C____441412_10	Reverse	[C/T]	?	?	?	?	?	?	?	?	?	?	?	4.1639854004849e-05	Chr 2	201	0.926267281105991	T	C	0.31592	0.68408	19	89	93	16	127	275	32
rs1800955	11	636784	?	rs1800955	SCT;DEAF1;DRD4	C___7470700_30	Reverse	[C/T]	0.000458282631073674	3.33887	0.395288503269966	0.110931253769856	0.0846153846153846	1.07255	0.0554521983599146	0.00924203305998576	2.03423	0.0846153846153846	1.07255	0.00510202306260765	Chr 11	201	0.926267281105991	C	T	0.338308457711443	0.661691542288557	29	78	94	16	136	266	32
rs11227699	11	66898492	?	rs11227699	KDM2A	C__27162924_10	Forward	[A/G]	?	?	?	?	?	?	?	?	?	?	?	0.00510202306260765	Chr 11	204	0.940092165898618	A	G	0.372549019607843	0.627450980392157	32	88	84	13	152	256	26
rs12946618	17	78577168	?	rs12946618	RPTOR	C___1971417_20	Forward	[A/G]	0.104380688817717	0.981379841522074	0.342109602991907	0.209698948320604	0.315384615384615	0.501159495587101	1	0.601431587949704	0.220813765939543	0.238461538461538	0.622581658472564	0.0160819223599374	Chr 17	207	0.953917050691244	A	G	0.115942028985507	0.884057971014493	2	44	161	10	48	366	20
rs10954737	7	83533047	?	rs10954737	0	C__26717658_10	Reverse	[C/T]	?	?	?	?	?	?	?	?	?	?	?	0.0109810269095316	Chr 7	207	0.953917050691244	C	T	0.188405797101449	0.811594202898551	7	64	136	10	78	336	20
rs4402960	3	185511687	?	rs4402960	IGF2BP2	C___2165199_10	Forward	[G/T]	0.593019400710236	0.226931098400364	0.0749285723505199	0.139967066179011	0.684615384615385	0.164553345661924	1	1	0	0.669230769230769	0.174424099688218	0.0147109140224756	Chr 3	208	0.958525	T	G	0.271634615384615	0.728365384615385	15	83	110	9	113	303	18
rs11208654	1	65965566	?	rs11208654	LEPR	C__31223513_10	Reverse	[C/T]	?	?	?	?	?	?	?	?	?	?	?	0.00291824685302566	Chr 1	208	0.958525	C	T	0.370192307692308	0.629807692307692	25	104	79	9	154	262	18
rs16944	2	113594867	?	rs16944	IL1B	C___1839943_10	Forward	[G/A]	?	?	?	?	?	?	?	?	?	?	?	0.000981612641193563	Chr 2	208	0.958525	G	A	0.444711538461538	0.555288461538462	39	107	62	9	185	231	18
rs12544346	8	86424616	?	rs12544346	0	C___8237454_10	Forward	[A/G]	?	?	?	?	?	?	?	?	?	?	?	0.00510202306260765	Chr 8	208	0.958525	A	G	0.459134615384615	0.540865384615385	42	107	59	9	191	225	18
rs1879488	17	1401613	?	rs1879488	MYO1C;INPP5K	C___1223144_20	Forward	[A/C]	?	?	?	?	?	?	?	?	?	?	?	0.0160819223599374	Chr 17	209	0.963133640552995	A	C	0.370813397129187	0.629186602870813	27	101	81	8	155	263	16
rs4644	14	55604935	?	rs4644	LGALS3;DLGAP5	C___7593635_1_	Forward	[A/C]	?	?	?	?	?	?	?	?	?	?	?	0.0160819223599374	Chr 14	210	0.967741935483871	A	C	0.204761904761905	0.795238095238095	13	60	137	7	86	334	14
rs10007810	4	41554364	?	rs10007810	LIMCH1	C___1386349_10	Reverse	[A/G]	?	?	?	?	?	?	?	?	?	?	?	0.00734095183674888	Chr 4	210	0.967741935483871	A	G	0.233333333333333	0.766666666666667	13	72	125	7	98	322	14
rs2833483	21	33075404	?	rs2833483	SCAF4	C___3272760_10	Reverse	[C/T]	?	?	?	?	?	?	?	?	?	?	?	0.0160819223599374	Chr 21	210	0.967741935483871	C	T	0.366666666666667	0.633333333333333	32	90	88	7	154	266	14
rs1800872	1	206946407	?	rs1800872	IL10	C___1747363_10	Reverse	[T/G]	?	?	?	?	?	?	?	?	?	?	?	0.0265815270320044	Chr 1	210	0.967741935483871	T	G	0.390476	0.609524	29	106	75	7	164	256	14
rs1296819	22	18076546	?	rs1296819	SLC25A18;ATP6V1E1	C___2618285_30	Forward	[A/C]	0.0728223259314841	1.13774	0.267355580369072	0.148242661841539	0.223076923076923	0.651545354407881	1	0.587433429180639	0.231041	0.207692307692308	0.682579588147849	0.0160819223599374	Chr 22	211	0.972350230414747	A	C	0.263033	0.736967	14	83	114	6	111	311	12
rs3750804	10	114833850	?	rs3750804	TCF7L2	C___1349626_1_	Forward	[C/T]	1.37858757049328e-05	4.86057	0.703812695088513	0.157864003814692	0.0384615384615385	1.41497	0.00166809096029687	0.000556030320098957	3.2549	0.0538461538461538	1.26885	0.00510202306260765	Chr 10	212	0.976958525345622	T	C	0.195754716981132	0.804245283018868	12	59	141	5	83	341	10
rs757210	17	36096515	?	rs757210	HNF1B	C____543332_10	Reverse	[C/T]	0.138746901648938	0.857776706308301	0.224628141180789	0.151118786927578	0.361538461538462	0.441845494371119	1	0.699515629146729	0.155202577703457	0.346153846153846	0.460730838531493	0.0160819223599374	Chr 17	212	0.976958525345622	T	C	0.353774	0.646226	21	108	83	5	150	274	10
rs2030763	3	179964727	?	rs2030763	0	C____443622_10	Reverse	[A/G]	?	?	?	?	?	?	?	?	?	?	?	0.000204168739823651	Chr 3	212	0.976958525345622	A	G	0.448113	0.551887	41	108	63	5	190	234	10
rs2986742	1	6550376	?	rs2986742	PLEKHG5	C__16188366_10	Forward	[C/T]	0.0424785785909696	1.37183	0.321451823652604	0.157426052505244	0.161538461538462	0.791724057572918	1	0.467264364500666	0.330437338793467	0.176923076923077	0.752215516289244	0.0205220232741644	Chr 1	213	0.981566820276498	C	T	0.140845070422535	0.859154929577465	6	48	159	4	60	366	8
rs10938397	4	45182527	?	rs10938397	0	C___1594245_10	Forward	[A/G]	0.658831213984254	0.181225833090647	-0.0638330801704443	0.144356363283921	0.746153846153846	0.127171618040592	1	1	0	0.9	0.0457574905606751	0.000709502826133024	Chr 4	213	0.981566820276498	G	A	0.410798122065728	0.589201877934272	43	89	81	4	175	251	8
rs818386	16	65406708	?	rs818386	LOC283867	C___1395556_10	Reverse	[C/T]	?	?	?	?	?	?	?	?	?	?	?	0.0160819223599374	Chr 16	213	0.981566820276498	T	C	0.446009389671362	0.553990610328638	44	102	67	4	190	236	8
rs2242103	9	2623037	?	rs2242103	FLJ35024;VLDLR	C__16173551_10	Reverse	[A/T]	?	?	?	?	?	?	?	?	?	?	?	0.00510202306260765	Chr 9	213	0.981566820276498	T	A	0.457746478873239	0.542253521126761	49	97	67	4	195	231	8
rs4670767	2	37941396	?	rs4670767	0	C__27978607_10	Forward	[G/T]	?	?	?	?	?	?	?	?	?	?	?	0.00853652228505486	Chr 2	214	0.986175115207373	T	G	0.348130841121495	0.651869158878505	31	87	96	3	149	279	6
rs2282691	17	32688309	?	rs2282691	CCL13;CCL1	C___3211830_1_	Forward	[A/T]	0.135005014765342	0.869650099323759	0.233147	0.155353282647659	0.346153846153846	0.460730838531493	1	0.710243773330712	0.148592565024902	0.361538461538462	0.441845494371119	0.0160819223599374	Chr 17	214	0.986175115207373	A	T	0.392523364485981	0.607476635514019	30	108	76	3	168	260	6
rs3943253	8	13359500	?	rs3943253	DLC1	C__11860358_10	Reverse	[A/G]	?	?	?	?	?	?	?	?	?	?	?	0.00106515691514453	Chr 8	214	0.986175115207373	G	A	0.485981308411215	0.514018691588785	53	102	59	3	208	220	6
rs12950541	17	78734493	?	rs12950541	RPTOR	C__30953011_20	Reverse	[A/G]	?	?	?	?	?	?	?	?	?	?	?	0.0160819223599374	Chr 17	215	0.990783410138249	A	G	0.125581395348837	0.874418604651163	2	50	163	2	54	376	4
rs10011540	4	141489996	?	rs10011540	UCP1	C__25761748_10	Reverse	[G/T]	?	?	?	?	?	?	?	?	?	?	?	0.000860929454195136	Chr 4	215	0.990783410138249	G	T	0.132558139534884	0.867441860465116	4	49	162	2	57	373	4
rs7816345	8	36846109	?	rs7816345	0	C__31336922_10	Reverse	[C/T]	?	?	?	?	?	?	?	?	?	?	?	0.0188793917432734	Chr 8	215	0.990783410138249	T	C	0.169767441860465	0.830232558139535	10	53	152	2	73	357	4
rs3173798	7	80285850	?	rs3173798	CD36	C__27470216_10	Reverse	[C/T]	0.716773274300148	0.144618196203569	-0.0531753211871302	0.146371	0.823076923076923	0.0845595746216272	1	1	0	0.607692307692308	0.216316261016395	0.0111911913805816	Chr 7	215	0.990783410138249	C	T	0.169767441860465	0.830232558139535	8	57	150	2	73	357	4
rs11652805	17	62987151	?	rs11652805	0	C__31084340_10	Reverse	[C/T]	6.4408074494397e-05	4.19106	0.650311546886335	0.159295325329764	0.0692307692307692	1.1597	0.00779337701382203	0.00155867540276441	2.80724	0.0692307692307692	1.1597	0.0160819223599374	Cofactor	215	0.990783410138249	C	T	0.2	0.8	10	66	139	2	86	344	4
rs3737787	1	161009523	?	rs3737787	USF1;ARHGAP30;TSTD1	C___1459759_20	Forward	[A/G]	?	?	?	?	?	?	?	?	?	?	?	0.000581622889140099	Chr 1	215	0.990783410138249	A	G	0.267441860465116	0.732558139534884	18	79	118	2	115	315	4
rs1799883	4	120241902	?	rs1799883	FABP2	C____761961_10	Reverse	[C/T]	0.103483159507012	0.985130320045234	-0.263835439950399	0.161298232528065	0.3	0.522878745280338	1	0.626073115017425	0.203374945392765	0.269230769230769	0.569875307956561	0.0128343609938758	Chr 4	215	0.990783410138249	T	C	0.267441860465116	0.732558139534884	13	89	113	2	115	315	4
rs10010131	4	6292915	?	rs10010131	WFS1	C__30473796_10	Reverse	[A/G]	0.849648439558927	0.0707607358654051	-0.0330220828673783	0.173970839120335	0.869230769230769	0.060864908823417	1	1	0	0.684615384615385	0.164553345661924	0.00127651392492945	Chr 4	215	0.990783410138249	A	G	0.272093023255814	0.727906976744186	17	83	115	2	117	313	4
rs6536991	4	141481581	?	rs6536991	UCP1;ELMOD2	C__31134800_10	Reverse	[C/T]	?	?	?	?	?	?	?	?	?	?	?	0.0908130159294489	Chr 4	215	0.990783410138249	C	T	0.281395348837209	0.718604651162791	24	73	118	2	121	309	4
rs1801262	2	182543455	?	rs1801262	NEUROD1	C__11951412_10	Forward	[C/T]	0.430252	0.366276909440516	-0.105415124251135	0.133374289563453	0.546153846153846	0.262685003587762	1	1	0	0.715384615384615	0.145460403752902	0.00259882664782962	Chr 2	215	0.990783410138249	T	C	0.286046511627907	0.713953488372093	18	87	110	2	123	307	4
rs10511828	9	28628500	?	rs10511828	LINGO2	C___2112153_10	Reverse	[C/T]	?	?	?	?	?	?	?	?	?	?	?	0.00510202306260765	Chr 9	215	0.990783410138249	C	T	0.302325581395349	0.697674418604651	20	90	105	2	130	300	4
rs909253	6	31540313	?	rs909253	LTA;TNF;LTB	C___2451911_10	Forward	[A/G]	?	?	?	?	?	?	?	?	?	?	?	0.0163045775576712	Chr 6	215	0.990783410138249	G	A	0.323255813953488	0.676744186046512	25	89	101	2	139	291	4
rs4607103	3	64711904	?	rs4607103	ADAMTS9-AS2	C__26129590_10	Reverse	[C/T]	0.0207475277822128	1.68303	-0.353896	0.151812968520357	0.115384615384615	0.937852093251155	1	0.313806357705969	0.503338261868745	0.115384615384615	0.937852093251155	0.00848658953358727	Chr 3	215	0.990783410138249	T	C	0.330232558139535	0.669767441860465	21	100	94	2	142	288	4
rs9809104	3	39146429	?	rs9809104	WDR48;GORASP1;TTC21A	C__30049893_10	Reverse	[C/T]	0.281040043258118	0.551231796368747	-0.177320630690427	0.164045733232573	0.515384615384615	0.287869	1	1	0	0.792307692307692	0.101106127601665	8.42211283713645e-06	Chr 3	215	0.990783410138249	C	T	0.344186046511628	0.655813953488372	22	104	89	2	148	282	4
rs2269793	16	19272908	?	rs2269793	SYT17	C__15877595_10	Reverse	[G/T]	0.855020633609052	0.0680234046233751	-0.0312193706852695	0.170640859378732	0.884615384615385	0.0532455119532251	1	1	0	0.823076923076923	0.0845595746216272	0.0160819223599374	Chr 16	215	0.990783410138249	G	T	0.348837209302326	0.651162790697674	25	100	90	2	150	280	4
rs1038304	6	151933175	?	rs1038304	CCDC170	C____219719_10	Forward	[A/G]	?	?	?	?	?	?	?	?	?	?	?	0.0133338145318513	Chr 6	215	0.990783410138249	G	A	0.367441860465116	0.632558139534884	27	104	84	2	158	272	4
rs2033111	17	53788280	?	rs2033111	TMEM100	C___2908974_10	Forward	[A/G]	0.480994196183755	0.317860163918426	-0.119941052204399	0.169880562236782	0.607692307692308	0.216316261016395	1	1	0	0.884615384615385	0.0532455119532251	0.0160819223599374	Chr 17	215	0.990783410138249	G	A	0.372093023255814	0.627906976744186	33	94	88	2	160	270	4
rs1818879	7	22772727	?	rs1818879	LOC541472;IL6	C__26518729_10	Forward	[A/G]	0.24554	0.609876954826642	-0.204726121347824	0.175777963842194	0.469230769230769	0.328614	1	0.9584	0.0184532783444647	0.469230769230769	0.328614	0.000168172937591859	Chr 7	215	0.990783410138249	G	A	0.388372093023256	0.611627906976744	38	91	86	2	167	263	4
rs2835370	21	37885625	?	rs2835370	CLDN14	C__16075644_10	Reverse	[C/T]	?	?	?	?	?	?	?	?	?	?	?	0.0160819223599374	Chr 21	215	0.990783410138249	C	T	0.416279069767442	0.583720930232558	41	97	77	2	179	251	4
rs12502572	4	141485134	?	rs12502572	UCP1	C___2052384_10	Forward	[A/G]	?	?	?	?	?	?	?	?	?	?	?	0.0886739723856934	Chr 4	215	0.990783410138249	A	G	0.423255813953488	0.576744186046512	42	98	75	2	182	248	4
rs659366	11	73694754	?	rs659366	UCP2	C___8760350_10	Reverse	[C/T]	?	?	?	?	?	?	?	?	?	?	?	0.00510202306260765	Chr 11	215	0.990783410138249	C	T	0.483720930232558	0.516279069767442	53	102	60	2	208	222	4
rs1800750	6	31542963	?	rs1800750	LTA;TNF;LTB	C___7514878_20	Forward	[A/G]	?	?	?	?	?	?	?	?	?	?	?	0.000136453471795805	Chr 6	216	0.995391705069124	A	G	0.0208333333333333	0.979166666666667	0	9	207	1	9	423	2
rs1800629	6	31543031	?	rs1800629	LTA;LTB;TNF	C___7514879_10	Reverse	[A/G]	0.00658895032964112	2.18118	0.564248560406147	0.205493088110362	0.1	1	0.797262989886576	0.113894712840939	0.943496436037671	0.1	1	0.00758472855179126	Chr 6	216	0.995391705069124	A	G	0.0787037037037037	0.921296296296296	1	32	183	1	34	398	2
rs17782313	18	57851097	?	rs17782313	0	C__32667060_10	Reverse	[C/T]	0.645557534157735	0.190065045955668	0.0904312666210919	0.196315	0.730769230769231	0.136219747017989	1	1	0	0.561538461538462	0.250620492186381	0.0160819223599374	Chr 18	216	0.995391705069124	C	T	0.115740740740741	0.884259259259259	6	38	172	1	50	382	2
rs12946115	17	78704240	?	rs12946115	RPTOR	C__30953032_10	Reverse	[A/C]	?	?	?	?	?	?	?	?	?	?	?	0.0160819223599374	Chr 17	216	0.995391705069124	C	A	0.127314814814815	0.872685185185185	2	51	163	1	55	377	2
rs7930460	11	73710886	?	rs7930460	UCP3	C__33970792_10	Reverse	[A/G]	?	?	?	?	?	?	?	?	?	?	?	0.00510202306260765	Chr 11	216	0.995391705069124	G	A	0.150462962962963	0.849537037037037	6	53	157	1	65	367	2
rs1801131	1	11854476	?	rs1801131	MTHFR	C____850486_20	Forward	[G/T]	0.709791195328707	0.148869392201548	0.0656438381529679	0.176145	0.792307692307692	0.101106127601665	1	1	0	0.623076923076923	0.205458333428187	0.000697414836050347	Chr 1	216	0.995391705069124	G	T	0.175925925925926	0.824074074074074	12	52	152	1	76	356	2
rs12779790	10	12328010	?	rs12779790	0	C__26360618_10	Forward	[A/G]	0.0863130706589464	1.06392	-0.294151373663929	0.170650022581968	0.238461538461538	0.622581658472564	1	0.652742596858282	0.185258045068908	0.3	0.522878745280338	0.00510202306260765	Chr 10	216	0.995391705069124	G	A	0.1875	0.8125	8	65	143	1	81	351	2
rs7903146	10	114758349	?	rs7903146	TCF7L2	C__29347861_10	Forward	[C/T]	0.147797872534757	0.830331817315114	-0.278889236750558	0.191939844058125	0.376923076923077	0.423747272278323	1	0.715341703068222	0.145486455670701	0.376923076923077	0.423747272278323	0.00510202306260765	Chr 10	216	0.995391705069124	T	C	0.189814814814815	0.810185185185185	8	66	142	1	82	350	2
rs4666200	2	29538411	?	rs4666200	ALK	C__27891561_10	Forward	[A/G]	0.713304522236168	0.146725022613288	0.0579465736564494	0.157486600061844	0.807692307692308	0.0927540532368987	1	1	0	0.638461538461538	0.194865259930763	0.00143802072854959	Chr 2	216	0.995391705069124	G	A	0.212962962962963	0.787037037037037	13	66	137	1	92	340	2
rs3751812	16	53818460	?	rs3751812	FTO	C__27476887_10	Forward	[G/T]	1.75826168349963e-06	5.75492	1.10936	0.225221989826688	0.0230769230769231	1.63682	0.000212749663703455	0.000106374831851727	3.97316	0.0230769230769231	1.63682	0.0160819223599374	Cofactor	216	0.995391705069124	T	G	0.219907407407407	0.780092592592593	9	77	130	1	95	337	2
rs12130799	1	55663372	?	rs12130799	USP24	C__32221116_10	Forward	[A/G]	?	?	?	?	?	?	?	?	?	?	?	0.00305663074695539	Chr 1	216	0.995391705069124	G	A	0.247685185185185	0.752314814814815	17	73	126	1	107	325	2
rs3917542	7	94936692	?	rs3917542	PON1	C__32339750_10	Reverse	[C/T]	?	?	?	?	?	?	?	?	?	?	?	0.00249866904758234	Chr 7	216	0.995391705069124	T	C	0.263888888888889	0.736111111111111	16	82	118	1	114	318	2
rs7900150	10	114793823	?	rs7900150	TCF7L2	C__29347855_10	Reverse	[A/T]	?	?	?	?	?	?	?	?	?	?	?	0.00510202306260765	Chr 10	216	0.995391705069124	A	T	0.282407407407407	0.717592592592593	18	86	112	1	122	310	2
rs5210	11	17408251	?	rs5210	NCR3LG1;KCNJ11;ABCC8	C___2991147_10	Forward	[A/G]	0.0708526764122203	1.14964	-0.298695	0.164466132904317	0.207692307692308	0.682579588147849	1	0.612369560419904	0.212986405286357	0.253846153846154	0.595429412428949	0.00510202306260765	Chr 11	216	0.995391705069124	A	G	0.298611111111111	0.701388888888889	21	87	108	1	129	303	2
rs2071023	20	56135934	?	rs2071023	PCK1	C___2508731_1_	Reverse	[C/G]	0.0517629482446453	1.28598	-0.312168896279008	0.159525564711358	0.192307692307692	0.716003343634799	1	0.481794	0.317138977662119	0.192307692307692	0.716003343634799	0.0160819223599374	Chr 20	216	0.995391705069124	G	C	0.314814814814815	0.685185185185185	21	94	101	1	136	296	2
rs7554936	1	151122489	?	rs7554936	LYSMD1;SEMA6C;TNFAIP8L2	C__26139689_10	Reverse	[C/T]	?	?	?	?	?	?	?	?	?	?	?	0.00312930119698418	Chr 1	216	0.995391705069124	C	T	0.326388888888889	0.673611111111111	28	85	103	1	141	291	2
rs3737576	1	101709563	?	rs3737576	S1PR1	C__27471358_10	Reverse	[C/T]	0.987263075013203	0.00556710588872586	-0.00278849775814714	0.174454264723497	0.961538461538462	0.0170333392987803	1	1	0	0.807692307692308	0.0927540532368987	0.0213200211948251	Chr 1	216	0.995391705069124	C	T	0.342592592592593	0.657407407407407	30	88	98	1	148	284	2
rs4955316	3	30415612	?	rs4955316	0	C__32319710_10	Forward	[G/T]	?	?	?	?	?	?	?	?	?	?	?	0.000662777585252683	Chr 3	216	0.995391705069124	G	T	0.344907407407407	0.655092592592593	22	105	89	1	149	283	2
rs1503767	12	118889488	?	rs1503767	0	C___1498610_10	Reverse	[G/T]	0.271724678721645	0.565870916069022	0.189861028309353	0.172263	0.5	0.301029995663981	1	0.996323821979365	0.00159948563045936	0.5	0.301029995663981	0.0160819223599374	Chr 12	216	0.995391705069124	G	T	0.344907407407407	0.655092592592593	33	83	100	1	149	283	2
rs11568818	11	102401661	?	rs11568818	MMP7	C__27852953_10	Reverse	[C/T]	0.218938610604341	0.659677642298033	-0.206701315987645	0.167607481937176	0.438461538461538	0.358068496634345	1	0.913502478728458	0.0392902698805392	0.438461538461538	0.358068496634345	0.00510202306260765	Chr 11	216	0.995391705069124	C	T	0.349537037037037	0.650462962962963	28	95	93	1	151	281	2
rs3907047	20	54000914	?	rs3907047	0	C___8948366_10	Forward	[C/T]	0.591437600350746	0.228091068876925	0.0891880909793998	0.165893170237506	0.669230769230769	0.174424099688218	1	1	0	0.838461538461538	0.0765168543662131	0.0160819223599374	Chr 20	216	0.995391705069124	C	T	0.349537037037037	0.650462962962963	30	91	95	1	151	281	2
rs12405556	1	66063117	?	rs12405556	LEPR	C__31223425_10	Forward	[G/T]	?	?	?	?	?	?	?	?	?	?	?	1.28387808040475e-06	Chr 1	216	0.995391705069124	T	G	0.361111111111111	0.638888888888889	25	106	85	1	156	276	2
rs2833479	21	33051815	?	rs2833479	SCAF4	C__27352359_10	Reverse	[C/T]	0.313624963962261	0.503589375580855	-0.198324218816526	0.196321235842527	0.530769230769231	0.275094261569581	1	1	0	0.853846153846154	0.0686203735201793	0.0160819223599374	Chr 21	216	0.995391705069124	C	T	0.363425925925926	0.636574074074074	32	93	91	1	157	275	2
rs2627037	2	179606538	?	rs2627037	TTN	C__15900715_10	Forward	[A/G]	0.0386127917249191	1.41327	-0.293672	0.141046381402773	0.146153846153846	0.835189751354008	1	0.467214779871522	0.330483427207477	0.161538461538462	0.791724057572918	0.013266424116256	Chr 2	216	0.995391705069124	A	G	0.402777777777778	0.597222222222222	41	92	83	1	174	258	2
rs7089814	10	64187564	?	rs7089814	ZNF365	C__11454161_20	Reverse	[C/T]	0.507322049419738	0.294716	0.0997988193303394	0.150250940601541	0.638461538461538	0.194865259930763	1	1	0	0.930769230769231	0.0311579819903867	0.00510202306260765	Chr 10	216	0.995391705069124	C	T	0.425925925925926	0.574074074074074	39	106	71	1	184	248	2
rs11614913	12	54385599	?	rs11614913	HOXC10;MIR196A2;HOXC9	C__31185852_10	Reverse	[C/T]	?	?	?	?	?	?	?	?	?	?	?	0.0160819223599374	Chr 12	216	0.995391705069124	T	C	0.453703703703704	0.546296296296296	46	104	66	1	196	236	2
rs1471939	8	28941305	?	rs1471939	KIF13B	C___8793707_20	Reverse	[C/T]	0.193365791667341	0.713620354473088	-0.217906261071399	0.166965163970197	0.423076923076923	0.373580662812593	1	0.835616456848154	0.0779930154988571	0.407692307692308	0.389667482706048	0.00145035163798379	Chr 8	216	0.995391705069124	T	C	0.458333333333333	0.541666666666667	48	102	66	1	198	234	2
rs1513181	3	188574996	?	rs1513181	LPP	C___1519732_10	Reverse	[A/G]	0.192055078503533	0.716574204318126	0.214559	0.163915062531841	0.407692307692308	0.389667482706048	1	0.860691277738054	0.065152598160663	0.423076923076923	0.373580662812593	0.00221208378119153	Chr 3	216	0.995391705069124	G	A	0.474537037037037	0.525462962962963	49	107	60	1	205	227	2
rs731257	7	12669251	?	rs731257	SCIN	C_____14517_10	Forward	[A/G]	0.0936040366388621	1.02871	-0.266727595616004	0.158318605673013	0.253846153846154	0.595429412428949	1	0.666240496076607	0.176369	0.330769230769231	0.480475	0.00606723381306284	Chr 7	216	0.995391705069124	A	G	0.481481481481481	0.518518518518518	56	96	64	1	208	224	2
rs1800497	11	113270828	?	rs1800497	ANKK1;DRD2	C___7486676_10	Reverse	[A/G]	0.102604757929912	0.988832499898709	-0.265992	0.162199565050304	0.284615384615385	0.545741628239842	1	0.653430300501018	0.184800730535088	0.315384615384615	0.501159495587101	0.00510202306260765	Chr 11	216	0.995391705069124	A	G	0.483796296296296	0.516203703703704	48	113	55	1	209	223	2
rs12792229	11	102589243	?	rs12792229	MMP8	C__32018861_10	Forward	[G/T]	?	?	?	?	?	?	?	?	?	?	?	0.00510202306260765	Chr 11	217	1	T	G	0.00230414746543779	0.997695852534562	0	1	216	0	1	433	0
rs4846051	1	11854457	?	rs4846051	MTHFR	C__25763411_10	Reverse	[A/G]	0.0273951875783494	1.56233	0.565502050688773	0.254477170466423	0.130769230769231	0.883494430928563	1	0.368313077442253	0.433782860672162	0.130769230769231	0.883494430928563	0.0242143091425587	Chr 1	217	1	G	A	0.0184331797235023	0.981566820276498	0	8	209	0	8	426	0
rs361525	6	31543101	?	rs361525	LTA;LTB;TNF	C___2215707_10	Reverse	[A/G]	0.554880308406751	0.255800687155616	0.170192787403805	0.287747956714695	0.653846153846154	0.184524426592544	1	1	0	0.515384615384615	0.287869	4.77916290653191e-07	Chr 6	217	1	A	G	0.0391705069124424	0.960829493087558	0	17	200	0	17	417	0
rs35866072	11	102584104	?	rs35866072	MMP8;MMP27	C___2951743_10	Reverse	[G/T]	0.992228763813261	0.00338818731363029	-0.0022588845663051	0.231628225073678	0.976923076923077	0.0101396313508799	1	1	0	0.530769230769231	0.275094261569581	0.00510202306260765	Chr 11	217	1	G	T	0.0414746543778802	0.958525	1	16	200	0	18	416	0
rs9397435	6	151951220	?	rs9397435	CCDC170	C__29586832_10	Forward	[A/G]	?	?	?	?	?	?	?	?	?	?	?	0.00136498003646335	Chr 6	217	1	G	A	0.0460829493087558	0.953917050691244	1	18	198	0	20	414	0
rs2270031	12	1742509	?	rs2270031	WNT5B	C__15878046_10	Forward	[C/G]	?	?	?	?	?	?	?	?	?	?	?	0.0160819223599374	Chr 12	217	1	G	C	0.0622119815668203	0.937788	0	27	190	0	27	407	0
rs2975760	2	241531163	?	rs2975760	CAPN10	C__16178365_10	Reverse	[C/T]	?	?	?	?	?	?	?	?	?	?	?	0.0365042320947295	Chr 2	217	1	C	T	0.0806451612903226	0.919354838709677	1	33	183	0	35	399	0
rs3750805	10	114847143	?	rs3750805	TCF7L2	C___1349606_1_	Forward	[A/T]	1.76071596810728e-05	4.75431	0.884960327687943	0.201111112570389	0.0538461538461538	1.26885	0.0021304663214098	0.000532616580352451	3.27359	0.0384615384615385	1.41497	0.00510202306260765	Chr 10	217	1	T	A	0.0944700460829493	0.905529953917051	3	35	179	0	41	393	0
rs11196175	10	114736614	?	rs11196175	TCF7L2	C__31976180_10	Reverse	[C/T]	0.707401035131791	0.150334309022687	-0.0861873573670839	0.22929	0.776923076923077	0.109621978524194	1	1	0	0.546153846153846	0.262685003587761	0.00510202306260765	Chr 10	217	1	C	T	0.108294930875576	0.891705069124424	3	41	173	0	47	387	0
rs10811661	9	22134094	?	rs10811661	0	C__31288917_10	Reverse	[C/T]	?	?	?	?	?	?	?	?	?	?	?	0.00510202306260765	Chr 9	217	1	C	T	0.119815668202765	0.880184331797235	2	48	167	0	52	382	0
rs3856806	3	12475557	?	rs3856806	PPARG	C__11922961_30	Reverse	[C/T]	0.733982689493686	0.134314182517203	0.0734915216086985	0.215955178113725	0.838461538461538	0.0765168543662131	1	1	0	0.576923076923077	0.238882088915137	0.00233622397381195	Chr 3	217	1	T	C	0.124423963133641	0.875576036866359	3	48	166	0	54	380	0
rs1800849	11	73720165	?	rs1800849	UCP3	C___8751325_1_	Forward	[A/G]	?	?	?	?	?	?	?	?	?	?	?	0.00510202306260765	Chr 11	217	1	A	G	0.129032258064516	0.870967741935484	4	48	165	0	56	378	0
rs1801282	3	12393125	?	rs1801282	PPARG	C___1129864_10	Reverse	[C/G]	?	?	?	?	?	?	?	?	?	?	?	0.00677039857226458	Chr 3	217	1	G	C	0.133640552995392	0.866359447004608	5	48	164	0	58	376	0
rs5218	11	17409069	?	rs5218	KCNJ11;ABCC8	C___2991149_20	Reverse	[A/G]	?	?	?	?	?	?	?	?	?	?	?	0.00510202306260765	Chr 11	217	1	A	G	0.142857142857143	0.857142857142857	5	52	160	0	62	372	0
rs2234767	10	90749256	?	rs2234767	ACTA2;FAS;FAS-AS1	C__12123966_10	Reverse	[A/G]	0.614586	0.211417402256669	0.0892940384440031	0.177054015121357	0.715384615384615	0.145460403752902	1	1	0	0.592307692307692	0.227452627134355	0.00510202306260765	Chr 10	217	1	A	G	0.161290322580645	0.838709677419355	10	50	157	0	70	364	0
rs12255372	10	114808902	?	rs12255372	TCF7L2	C____291484_20	Forward	[G/T]	?	?	?	?	?	?	?	?	?	?	?	0.00510202306260765	Chr 10	217	1	T	G	0.163594470046083	0.836405529953917	7	57	153	0	71	363	0
rs10885390	10	114640797	?	rs10885390	0	C__31976254_10	Forward	[A/T]	?	?	?	?	?	?	?	?	?	?	?	0.00510202306260765	Chr 10	217	1	A	T	0.168202764976959	0.831797235023041	5	63	149	0	73	361	0
rs243865	16	55511806	?	rs243865	MMP2	C___3225943_10	Forward	[C/T]	?	?	?	?	?	?	?	?	?	?	?	0.0160819223599374	Chr 16	217	1	T	C	0.235023041474654	0.764976958525346	18	66	133	0	102	332	0
rs17817449	16	53813367	?	rs17817449	FTO	C__34511515_10	Forward	[G/T]	?	?	?	?	?	?	?	?	?	?	?	0.0160819223599374	Chr 16	217	1	G	T	0.235023041474654	0.764976958525346	10	82	125	0	102	332	0
rs8050136	16	53816275	?	rs8050136	FTO	C___2031259_10	Forward	[A/C]	0.0968463865677113	1.01392	0.489088280077493	0.293181181143941	0.269230769230769	0.569875307956561	1	0.651022931927392	0.186403713376324	0.284615384615385	0.545741628239842	0.0160819223599374	Chr 16	217	1	A	C	0.244239631336406	0.755760368663594	11	84	122	0	106	328	0
rs2815752	1	72812440	?	rs2815752	0	C__26668839_10	Reverse	[G/A]	0.446264867747005	0.350407301696734	-0.133587108833383	0.175042	0.576923076923077	0.238882088915137	1	1	0	0.653846153846154	0.184524426592544	0.00952534098438262	Chr 1	217	1	G	A	0.253456221198157	0.746543778801843	15	80	122	0	110	324	0
rs7754840	6	20661250	?	rs7754840	CDKAL1	C__29246232_10	Reverse	[C/G]	0.472321149222998	0.325762607492954	-0.128455996147967	0.178391486701548	0.592307692307692	0.227452627134355	1	1	0	0.7	0.154901959985743	0.0599797506863823	Chr 6	217	1	C	G	0.276497695852535	0.723502304147465	14	92	111	0	120	314	0
rs290487	10	114909731	?	rs290487	TCF7L2	C___1349543_10	Forward	[C/T]	0.679252345522439	0.167968853247659	0.0752495299516142	0.181721553630143	0.761538461538461	0.118308157709287	1	1	0	0.730769230769231	0.136219747017989	0.00510202306260765	Chr 10	217	1	T	C	0.285714285714286	0.714285714285714	16	92	109	0	124	310	0
rs10885406	10	114777724	?	rs10885406	TCF7L2	C____122550_10	Reverse	[A/G]	0.109312988766723	0.961328231329646	0.404351	0.251385508600224	0.330769230769231	0.480475	1	0.601221438216975	0.220965541835402	0.223076923076923	0.651545354407881	0.00510202306260765	Chr 10	217	1	G	A	0.288018433179723	0.711981566820276	20	85	112	0	125	309	0
rs2237892	11	2839751	?	rs2237892	KCNQ1	C__16171025_10	Reverse	[C/T]	0.0445832	1.35083	0.355293692794212	0.175770687651391	0.176923076923077	0.752215516289244	1	0.449547615330486	0.347224301750333	0.146153846153846	0.835189751354008	0.00510202306260765	Chr 11	217	1	T	C	0.290322580645161	0.709677419354839	24	78	115	0	126	308	0
rs13266634	8	118184783	?	rs13266634	SLC30A8	C____357888_10	Forward	[C/T]	0.840444441334872	0.0754909908731752	-0.0355606772673346	0.176402413259605	0.853846153846154	0.0686203735201794	1	1	0	0.746153846153846	0.127171618040592	0.00510202306260765	Chr 8	217	1	T	C	0.292626728110599	0.707373271889401	23	81	113	0	127	307	0
rs2046210	6	151948366	?	rs2046210	CCDC170	C__12034236_10	Forward	[A/G]	?	?	?	?	?	?	?	?	?	?	?	1.28975e-07	Chr 6	217	1	A	G	0.299539170506912	0.700460829493088	13	104	100	0	130	304	0
rs1121980	16	53809247	?	rs1121980	FTO	C___2031261_10	Forward	[A/G]	6.6979390715129e-08	7.17406	1.1905	0.212234606851521	0.00769230769230769	2.11394	8.10450627653061e-06	8.10450627653061e-06	5.09127	0.00769230769230769	2.11394	0.0160819223599374	Cofactor	217	1	A	G	0.304147465437788	0.695852534562212	23	86	108	0	132	302	0
rs6541030	1	12608178	?	rs6541030	0	C__26052298_10	Reverse	[A/G]	0.859680845873609	0.0656627494558435	-0.0313159363676194	0.176916560164028	0.9	0.0457574905606751	1	1	0	0.761538461538461	0.118308157709287	0.000157424520848326	Chr 1	217	1	A	G	0.311059907834101	0.688940092165899	21	93	103	0	135	299	0
rs13400937	2	79864923	?	rs13400937	CTNNA2	C__32187474_20	Forward	[G/T]	0.168094797591382	0.774445727442848	0.230266600634808	0.166450778275291	0.392307692307692	0.406373	1	0.782287327252203	0.106633705097216	0.392307692307692	0.406373	0.000181019062049814	Chr 2	217	1	G	T	0.331797235023041	0.668202764976959	27	90	100	0	144	290	0
rs948028	11	120644447	?	rs948028	GRIK4	C___8799834_10	Reverse	[A/C]	0.995962877624662	0.00175684866788557	-0.000869122938991544	0.171554415356166	0.992307692307692	0.00335364200758779	1	1	0	0.776923076923077	0.109621978524194	0.0160819223599374	Chr 11	217	1	C	A	0.336405529953917	0.663594470046083	24	98	95	0	146	288	0
rs1225404	10	114914665	?	rs1225404	TCF7L2	C___8898693_10	Reverse	[C/T]	?	?	?	?	?	?	?	?	?	?	?	0.00510202306260765	Chr 10	217	1	C	T	0.350230414746544	0.649769585253456	24	104	89	0	152	282	0
rs32314	7	32179124	?	rs32314	PDE1C	C___2270718_10	Reverse	[C/T]	0.495628	0.304843913437383	0.124263036397188	0.182033067278541	0.623076923076923	0.205458333428187	1	1	0	0.869230769230769	0.060864908823417	0.0137917033477114	Chr 7	217	1	T	C	0.364055	0.635945	30	98	89	0	158	276	0
rs3792267	2	241531174	?	rs3792267	CAPN10	C__27483762_10	Reverse	[A/G]	?	?	?	?	?	?	?	?	?	?	?	0.00175485781694618	Chr 2	217	1	A	G	0.368663594470046	0.631336405529954	32	96	89	0	160	274	0
rs10510228	3	2208832	?	rs10510228	CNTN4	C___9471400_10	Forward	[A/G]	?	?	?	?	?	?	?	?	?	?	?	0.0140626839160323	Chr 3	217	1	G	A	0.375576036866359	0.624423963133641	34	95	88	0	163	271	0
rs1111875	10	94462882	?	rs1111875	HHEX	C__11214581_10	Forward	[C/T]	0.226523125387538	0.644887454951221	0.211518946215871	0.174359896031658	0.453846153846154	0.343091340664693	1	0.913643272396405	0.0392233393544337	0.453846153846154	0.343091340664693	0.00510202306260765	Chr 10	217	1	T	C	0.380184331797235	0.619815668202765	30	105	82	0	165	269	0
rs5219	11	17409572	?	rs5219	ABCC8;KCNJ11	C__11654065_10	Reverse	[C/T]	0.869271291789709	0.0608446629759854	-0.0308395959076377	0.187137237057579	0.915384615384615	0.038396390914306	1	1	0	0.915384615384615	0.038396390914306	0.00510202306260765	Chr 11	217	1	T	C	0.410138248847926	0.589861751152074	38	102	77	0	178	256	0
rs2516839	1	161013121	?	rs2516839	USF1;ARHGAP30;TSTD1	C___1839183_10	Reverse	[C/T]	?	?	?	?	?	?	?	?	?	?	?	0.00583704653531569	Chr 1	217	1	T	C	0.428571428571429	0.571428571428571	44	98	75	0	186	248	0
rs7745461	6	21911616	?	rs7745461	LINC00340	C__29245583_10	Forward	[A/G]	0.927559378853133	0.0326582789282074	-0.0161772683908422	0.177711286689504	0.930769230769231	0.0311579819903867	1	1	0	0.946153846153846	0.0240382408674389	0.0201188166998568	Chr 6	217	1	A	G	0.456221198156682	0.543778801843318	48	102	67	0	198	236	0
rs660339	11	73689104	?	rs660339	UCP2;DNAJB13	C____903746_1_	Reverse	[A/G]	?	?	?	?	?	?	?	?	?	?	?	0.00510202306260765	Chr 11	217	1	G	A	0.470046082949309	0.529953917050691	51	102	64	0	204	230	0
rs6700896	1	66089782	?	rs6700896	LEPR	C__29991215_10	Forward	[C/T]	0.435665424956226	0.360846904940406	-0.144178138430626	0.184580845698674	0.561538461538462	0.250620492186381	1	1	0	0.961538461538462	0.0170333392987803	0.000679860598155613	Chr 1	217	1	C	T	0.470046082949309	0.529953917050691	45	114	58	0	204	230	0
rs2070586	12	109277720	?	rs2070586	DAO	C___2880390_20	Reverse	[A/G]	0.602571711238366	0.219991260882805	0.0909369988318834	0.174362996948695	0.7	0.154901959985743	1	1	0	0.976923076923077	0.0101396313508799	0.0160819223599374	Chr 12	217	1	A	G	0.479263	0.520737	59	90	68	0	208	226	0
rs662	7	94937446	?	rs662	PON1	C___2548962_20	Reverse	[C/T]	0.967385445323009	0.014400451021839	-0.00741274930325104	0.181067463507899	0.946153846153846	0.0240382408674389	1	1	0	0.992307692307692	0.00335364200758779	0.0131982052941684	Chr 7	217	1	C	T	0.481566820276498	0.518433179723502	51	107	59	0	209	225	0
rs1801133	1	11856378	?	rs1801133	CLCN6;MTHFR	C___1202883_20	Forward	[G/A]	0.262063511458952	0.581593444048421	-0.204474980574879	0.181801180765541	0.484615384615385	0.314602802853255	1	0.990927652704163	0.00395805205187667	0.484615384615385	0.314602802853255	0.00631657881926517	Chr 1	217	1	G	A	0.481566820276498	0.518433179723502	51	107	59	0	209	225	0
