# Supplementary material for: Genetic Insights into Breast Cancer in Northeastern Mexico: Unveiling Gene–Environment Interactions and Their Links to Obesity and Metabolic Diseases
Source: Cancers (Basel). 2025 Mar 14;17(6):982. doi: 10.3390/cancers17060982 (PMC11940701; doi:10.3390/cancers17060982)
Supplement: Supplementary file 1 [file cancers-17-00982-s001.zip › Table S5 MLMM Dominant Setp 117 BC.xlsx]

## Sheet: Hoja 1
Dominant MLMM Setp 117
Marker	Chromosome	Position	Cytoband	RSID	Gene	Assay_ID	Strand	Reference Alleles A/B	P-Values (After Step 117)	-log10(P-Value)	Regression Beta	Beta Standard Error	Expected P	-log10(Expected P)	Bonferroni P	FDR	Prop. Var. Explained	Manhattan Category	Actual Sample Size	Call Rate	Minor Allele (Test Allele)	Major Allele	Minor Allele D Frequency	Major Allele d Frequency	Genotype DD Count	Genotype Dd Count	Genotype dd Count	Missing Genotype Count	Minor Allele D Count	Major Allele d Count	Missing Allele Count
rs12792229	11	102589243	?	rs12792229	MMP8	C__32018861_10	Forward	[G/T]	8.56000818738099e-09	8.06753	2.00198	0.332995292485435	0.00757575757575758	2.12057	1.0357609906731e-06	1.0357609906731e-06	0.00680609091954598	Cofactor	217	1	T	G	0.00230414746543779	0.997695852534562	0	1	216	0	1	433	0
rs12946618	17	78577168	?	rs12946618	RPTOR	C___1971417_20	Forward	[A/G]	2.74766995658527e-07	6.56104	-0.898380741670124	0.168820704947491	0.0227272727272727	1.64345	3.32468064746818e-05	1.66234032373409e-05	0.00797240905314089	Cofactor	207	0.953917050691244	A	G	0.115942028985507	0.884057971014493	2	44	161	10	48	366	20
rs2833483	21	33075404	?	rs2833483	SCAF4	C___3272760_10	Reverse	[C/T]	1.18267199023506e-06	5.92714	0.826328340107658	0.164868749083021	0.0378787878787879	1.4216	0.000143103310818442	4.77011036061475e-05	0.00797240905314089	Cofactor	210	0.967741935483871	C	T	0.366666666666667	0.633333333333333	32	90	88	7	154	266	14
rs8050136	16	53816275	?	rs8050136	FTO	C___2031259_10	Forward	[A/C]	0.109003211662033	0.962560705852492	-0.476956957866756	0.296263614410643	0.053030303030303	1.27548	1	1	0.00797240905314089	Chr 16	217	1	A	C	0.244239631336406	0.755760368663594	11	84	122	0	106	328	0
rs10011540	4	141489996	?	rs10011540	UCP1	C__25761748_10	Reverse	[G/T]	0.123803	0.907270493086483	0.335612328560276	0.217147776394189	0.0681818181818182	1.16633	1	1	5.26561437630413e-05	Chr 4	215	0.990783410138249	G	T	0.132558139534884	0.867441860465116	4	49	162	2	57	373	4
rs11196175	10	114736614	?	rs11196175	TCF7L2	C__31976180_10	Reverse	[C/T]	0.135694342218228	0.867438259890948	0.356757880417482	0.238141773668654	0.0833333333333333	1.07918	1	1	0.00680609091954598	Chr 10	217	1	C	T	0.108294930875576	0.891705069124424	3	41	173	0	47	387	0
rs1801133	1	11856378	?	rs1801133	CLCN6;MTHFR	C___1202883_20	Forward	[G/A]	0.154042785365617	0.812358637167061	-0.310757885267865	0.217184719508402	0.0984848484848485	1.00663	1	1	0.000529430635523687	Chr 1	217	1	G	A	0.481566820276498	0.518433179723502	51	107	59	0	209	225	0
rs2269793	16	19272908	?	rs2269793	SYT17	C__15877595_10	Reverse	[G/T]	0.168479554181511	0.773452795355917	-0.293412974699648	0.212289618795389	0.113636363636364	0.944482672150169	1	1	0.00797240905314089	Chr 16	215	0.990783410138249	G	T	0.348837209302326	0.651162790697674	25	100	90	2	150	280	4
rs1800497	11	113270828	?	rs1800497	ANKK1;DRD2	C___7486676_10	Reverse	[A/G]	0.189104879142905	0.723297265668427	-0.278629221820343	0.211444	0.128787878787879	0.890125009827576	1	1	0.00680609091954598	Chr 11	216	0.995391705069124	A	G	0.483796296296296	0.516203703703704	48	113	55	1	209	223	2
rs6700896	1	66089782	?	rs6700896	LEPR	C__29991215_10	Forward	[C/T]	0.206327331275401	0.685443239133568	-0.281404678594715	0.221951484311224	0.143939393939394	0.841820330253021	1	1	1.96582e-05	Chr 1	217	1	C	T	0.470046082949309	0.529953917050691	45	114	58	0	204	230	0
rs1296819	22	18076546	?	rs1296819	SLC25A18;ATP6V1E1	C___2618285_30	Forward	[A/C]	0.207487239182435	0.683008607978728	0.255230952339173	0.201824502928138	0.159090909090909	0.798354636471931	1	1	0.00797240905314089	Chr 22	211	0.972350230414747	A	C	0.263033	0.736967	14	83	114	6	111	311	12
rs2835370	21	37885625	?	rs2835370	CLDN14	C__16075644_10	Reverse	[C/T]	0.244295617022515	0.612084324758088	-0.254716592200164	0.218121687092811	0.174242424242424	0.758846095188257	1	1	0.00797240905314089	Chr 21	215	0.990783410138249	C	T	0.416279069767442	0.583720930232558	41	97	77	2	179	251	4
rs1801131	1	11854476	?	rs1801131	MTHFR	C____850486_20	Forward	[G/T]	0.254356576883947	0.594557028359034	-0.252958313738813	0.221285039725545	0.189393939393939	0.722633922533812	1	1	0.0101832755000374	Chr 1	216	0.995391705069124	G	T	0.175925925925926	0.824074074074074	12	52	152	1	76	356	2
rs1513181	3	188574996	?	rs1513181	LPP	C___1519732_10	Reverse	[A/G]	0.259436154659725	0.585969501362677	0.251938074274255	0.222766243774994	0.204545454545455	0.689210167046863	1	1	9.83580319191546e-07	Chr 3	216	0.995391705069124	G	A	0.474537037037037	0.525462962962963	49	107	60	1	205	227	2
rs12950541	17	78734493	?	rs12950541	RPTOR	C__30953011_20	Reverse	[A/G]	0.276356413853831	0.558530451585182	0.284528120781072	0.260667391878119	0.219697	0.658175933306894	1	1	0.00797240905314089	Chr 17	215	0.990783410138249	A	G	0.125581395348837	0.874418604651163	2	50	163	2	54	376	4
rs1800872	1	206946407	?	rs1800872	IL10	C___1747363_10	Reverse	[T/G]	0.318280423002273	0.49719	-0.177183319843708	0.177093603773369	0.234848484848485	0.629212237371577	1	1	4.24919174716321e-05	Chr 1	210	0.967741935483871	T	G	0.390476	0.609524	29	106	75	7	164	256	14
rs12544346	8	86424616	?	rs12544346	0	C___8237454_10	Forward	[A/G]	0.351938027116512	0.453533804848225	0.179092	0.191947556262445	0.25	0.602059991327962	1	1	0.000744450475347214	Chr 8	208	0.958525	A	G	0.459134615384615	0.540865384615385	42	107	59	9	191	225	18
rs1800629	6	31543031	?	rs1800629	LTA;LTB;TNF	C___7514879_10	Reverse	[A/G]	0.370841251190257	0.430811962316508	-0.194990346558189	0.217398052549583	0.265151515151515	0.576505886855574	1	1	0.000523884633082283	Chr 6	216	0.995391705069124	A	G	0.0787037037037037	0.921296296296296	1	32	183	1	34	398	2
rs5219	11	17409572	?	rs5219	ABCC8;KCNJ11	C__11654065_10	Reverse	[C/T]	0.393943	0.404566775502012	0.189553498811317	0.221870760539162	0.280303	0.552372207138855	1	1	0.00680609091954598	Chr 11	217	1	T	C	0.410138248847926	0.589861751152074	38	102	77	0	178	256	0
rs7745461	6	21911616	?	rs7745461	LINC00340	C__29245583_10	Forward	[A/G]	0.404685229188622	0.392883	0.184009125780402	0.220354327046947	0.295454545454545	0.529509324179351	1	1	1.24110582566672e-06	Chr 6	217	1	A	G	0.456221198156682	0.543778801843318	48	102	67	0	198	236	0
rs1471939	8	28941305	?	rs1471939	KIF13B	C___8793707_20	Reverse	[C/T]	0.414571198887646	0.382400872523494	-0.173072396739457	0.211686979080133	0.310606060606061	0.507790074486114	1	1	0.00595156862596158	Chr 8	216	0.995391705069124	T	C	0.458333333333333	0.541666666666667	48	102	66	1	198	234	2
rs243865	16	55511806	?	rs243865	MMP2	C___3225943_10	Forward	[C/T]	0.441326951773222	0.355239549441615	-0.169518041675199	0.219725839655111	0.325757575757576	0.487105475626263	1	1	0.00797240905314089	Chr 16	217	1	T	C	0.235023041474654	0.764976958525346	18	66	133	0	102	332	0
rs2033111	17	53788280	?	rs2033111	TMEM100	C___2908974_10	Forward	[A/G]	0.465145459479677	0.332411214054613	0.154673375173484	0.211357279444369	0.340909090909091	0.467361417430506	1	1	0.00797240905314089	Chr 17	215	0.990783410138249	G	A	0.372093023255814	0.627906976744186	33	94	88	2	160	270	4
rs2234767	10	90749256	?	rs2234767	ACTA2;FAS;FAS-AS1	C__12123966_10	Reverse	[A/G]	0.492563713614921	0.307537585101997	-0.153993704823149	0.223988523107147	0.356060606060606	0.448476073270132	1	1	0.00680609091954598	Chr 10	217	1	A	G	0.161290322580645	0.838709677419355	10	50	157	0	70	364	0
rs948028	11	120644447	?	rs948028	GRIK4	C___8799834_10	Reverse	[A/C]	0.508372690271691	0.293817787746025	-0.147820099178722	0.223101135822976	0.371212121212121	0.430377851177336	1	1	0.00680609091954598	Chr 11	217	1	C	A	0.336405529953917	0.663594470046083	24	98	95	0	146	288	0
rs2986742	1	6550376	?	rs2986742	PLEKHG5	C__16188366_10	Forward	[C/T]	0.513424502926709	0.289523408683807	0.130798918523822	0.199788111324204	0.386363636363636	0.413003755107914	1	1	0.00214922333329814	Chr 1	213	0.981566820276498	C	T	0.140845070422535	0.859154929577465	6	48	159	4	60	366	8
rs13400937	2	79864923	?	rs13400937	CTNNA2	C__32187474_20	Forward	[G/T]	0.523427844459413	0.281143178193224	-0.14027	0.219446737821812	0.401515151515151	0.396298061605061	1	1	0.00638635881870764	Chr 2	217	1	G	T	0.331797235023041	0.668202764976959	27	90	100	0	144	290	0
rs2237892	11	2839751	?	rs2237892	KCNQ1	C__16171025_10	Reverse	[C/T]	0.532967335108566	0.273299407515303	-0.140655271626873	0.225202604808169	0.416666666666667	0.380211241711606	1	1	0.00680609091954598	Chr 11	217	1	T	C	0.290322580645161	0.709677419354839	24	78	115	0	126	308	0
rs4607103	3	64711904	?	rs4607103	ADAMTS9-AS2	C__26129590_10	Reverse	[C/T]	0.536770407835653	0.270211434843413	0.133058986787512	0.215035	0.431818181818182	0.364699075533358	1	1	0.00334778750461773	Chr 3	215	0.990783410138249	T	C	0.330232558139535	0.669767441860465	21	100	94	2	142	288	4
rs12405556	1	66063117	?	rs12405556	LEPR	C__31223425_10	Forward	[G/T]	0.550126653844535	0.259537312808502	0.125876428746456	0.210288011820792	0.446969696969697	0.349721919563706	1	1	2.49080086733855e-06	Chr 1	216	0.995391705069124	T	G	0.361111111111111	0.638888888888889	25	106	85	1	156	276	2
rs12255372	10	114808902	?	rs12255372	TCF7L2	C____291484_20	Forward	[G/T]	0.560177	0.251674563256939	-0.131881058803425	0.225994012091821	0.462121212121212	0.335244096195083	1	1	0.00680609091954598	Chr 10	217	1	T	G	0.163594470046083	0.836405529953917	7	57	153	0	71	363	0
rs10511828	9	28628500	?	rs10511828	LINGO2	C___2112153_10	Reverse	[C/T]	0.570544521000477	0.243710460850624	-0.105675296412355	0.185984875711189	0.477272727272727	0.321233381752268	1	1	0.00680609091954598	Chr 9	215	0.990783410138249	C	T	0.302325581395349	0.697674418604651	20	90	105	2	130	300	4
rs12779790	10	12328010	?	rs12779790	0	C__26360618_10	Forward	[A/G]	0.575941983189873	0.239621262496087	0.122368878866311	0.218420008722372	0.492424242424242	0.307660574562994	1	1	0.00680609091954598	Chr 10	216	0.995391705069124	G	A	0.1875	0.8125	8	65	143	1	81	351	2
rs1879488	17	1401613	?	rs1879488	MYO1C;INPP5K	C___1223144_20	Forward	[A/C]	0.581663401387608	0.235328261412987	0.107461487098311	0.194725957786981	0.507575757575758	0.294499128505023	1	1	0.00797240905314089	Chr 17	209	0.963133640552995	A	C	0.370813397129187	0.629186602870813	27	101	81	8	155	263	16
rs2282691	17	32688309	?	rs2282691	CCL13;CCL1	C___3211830_1_	Forward	[A/T]	0.672718225038046	0.172166806409305	0.0835721488007962	0.197548425995515	0.522727272727273	0.281724840468595	1	1	0.00797240905314089	Chr 17	214	0.986175115207373	A	T	0.392523364485981	0.607476635514019	30	108	76	3	168	260	6
rs6536991	4	141481581	?	rs6536991	UCP1;ELMOD2	C__31134800_10	Reverse	[C/T]	0.686632916454542	0.163275380793881	0.0912764669533542	0.225921469487651	0.537878787878788	0.269315582486775	1	1	0.000118779082445064	Chr 4	215	0.990783410138249	C	T	0.281395348837209	0.718604651162791	24	73	118	2	121	309	4
rs4666200	2	29538411	?	rs4666200	ALK	C__27891561_10	Forward	[A/G]	0.68704	0.163018123912855	0.0821709064026984	0.203663315656853	0.553030303030303	0.257251071085394	1	1	0.000264039946915595	Chr 2	216	0.995391705069124	G	A	0.212962962962963	0.787037037037037	13	66	137	1	92	340	2
rs2071023	20	56135934	?	rs2071023	PCK1	C___2508731_1_	Reverse	[C/G]	0.698121504143993	0.156068984272312	-0.0814012567219504	0.209570953454045	0.568181818181818	0.245513	1	1	0.00797240905314089	Chr 20	216	0.995391705069124	G	C	0.314814814814815	0.685185185185185	21	94	101	1	136	296	2
rs2833479	21	33051815	?	rs2833479	SCAF4	C__27352359_10	Reverse	[C/T]	0.700618791195684	0.154518218712372	0.105243398986744	0.273330884192983	0.583333333333333	0.234083206033368	1	1	0.00797240905314089	Chr 21	216	0.995391705069124	C	T	0.363425925925926	0.636574074074074	32	93	91	1	157	275	2
rs10811661	9	22134094	?	rs10811661	0	C__31288917_10	Reverse	[C/T]	0.725096361477092	0.139604274150561	0.0772194747503487	0.219278	0.598484848484849	0.222946839915408	1	1	0.00680609091954598	Chr 9	217	1	C	T	0.119815668202765	0.880184331797235	2	48	167	0	52	382	0
rs2046210	6	151948366	?	rs2046210	CCDC170	C__12034236_10	Forward	[A/G]	0.73914	0.131273160818245	0.0756948475675078	0.227000144834768	0.613636363636364	0.212089	1	1	0.00220116870966203	Chr 6	217	1	A	G	0.299539170506912	0.700460829493088	13	104	100	0	130	304	0
rs6541030	1	12608178	?	rs6541030	0	C__26052298_10	Reverse	[A/G]	0.745769675113548	0.127395280130796	0.0715099035753861	0.220252134185904	0.628787878787879	0.201495838829776	1	1	7.71149562639462e-06	Chr 1	217	1	A	G	0.311059907834101	0.688940092165899	21	93	103	0	135	299	0
rs11568818	11	102401661	?	rs11568818	MMP7	C__27852953_10	Reverse	[C/T]	0.747059329057988	0.126644906538904	-0.0703810879616436	0.217920365183773	0.643939393939394	0.191155005491557	1	1	0.00680609091954598	Chr 11	216	0.995391705069124	C	T	0.349537037037037	0.650462962962963	28	95	93	1	151	281	2
rs32314	7	32179124	?	rs32314	PDE1C	C___2270718_10	Reverse	[C/T]	0.788895908041017	0.102980296594999	0.0594947546442227	0.221908	0.659090909090909	0.181054678587231	1	1	0.00950821331896745	Chr 7	217	1	T	C	0.364055	0.635945	30	98	89	0	158	276	0
rs1569175	2	201021954	?	rs1569175	0	C____441412_10	Reverse	[C/T]	0.818906221945633	0.0867658291595013	-0.0391262693279363	0.170667073054555	0.674242424242424	0.171183924560937	1	1	0.0118612347131142	Chr 2	201	0.926267281105991	T	C	0.31592	0.68408	19	89	93	16	127	275	32
rs1038304	6	151933175	?	rs1038304	CCDC170	C____219719_10	Forward	[A/G]	0.833190513098951	0.0792556836741622	-0.0467510454323667	0.221686679456506	0.689393939393939	0.161532538884756	1	1	0.008650373029497	Chr 6	215	0.990783410138249	G	A	0.367441860465116	0.632558139534884	27	104	84	2	158	272	4
rs4670767	2	37941396	?	rs4670767	0	C__27978607_10	Forward	[G/T]	0.833728	0.0789753857646196	0.0432680035766775	0.205844329810587	0.704545454545455	0.152090982651915	1	1	0.00192035522822032	Chr 2	214	0.986175115207373	T	G	0.348130841121495	0.651869158878505	31	87	96	3	149	279	6
rs3173798	7	80285850	?	rs3173798	CD36	C__27470216_10	Reverse	[C/T]	0.859288641414369	0.0658609289309782	0.0365566708786394	0.205941885992571	0.719697	0.142850325917002	1	1	0.0128566812728721	Chr 7	215	0.990783410138249	C	T	0.169767441860465	0.830232558139535	8	57	150	2	73	357	4
rs1503767	12	118889488	?	rs1503767	0	C___1498610_10	Reverse	[G/T]	0.865467	0.0627496668650436	0.0377732567336107	0.222668919364368	0.734848484848485	0.133802196939605	1	1	0.00797240905314089	Chr 12	216	0.995391705069124	G	T	0.344907407407407	0.655092592592593	33	83	100	1	149	283	2
rs7903146	10	114758349	?	rs7903146	TCF7L2	C__29347861_10	Forward	[C/T]	0.877960657762764	0.0565249447993122	-0.0346346698156599	0.225262415304162	0.75	0.124939	1	1	0.00680609091954598	Chr 10	216	0.995391705069124	T	C	0.189814814814815	0.810185185185185	8	66	142	1	82	350	2
rs2070586	12	109277720	?	rs2070586	DAO	C___2880390_20	Reverse	[A/G]	0.885499976827579	0.0528114458388469	-0.031267375998809	0.216855344867438	0.765151515151515	0.116252557423207	1	1	0.00797240905314089	Chr 12	217	1	A	G	0.479263	0.520737	59	90	68	0	208	226	0
rs4073	4	74606024	?	rs4073	IL8	C__11748116_10	Forward	[A/T]	0.887861692415465	0.0516546816301435	0.0238678794552748	0.169046464976852	0.780303	0.107736706500678	1	1	0.00236957800692539	Chr 4	193	0.889400921658986	A	T	0.375647668393782	0.624352331606218	26	93	74	24	145	241	48
rs35866072	11	102584104	?	rs35866072	MMP8;MMP27	C___2951743_10	Reverse	[G/T]	0.907745460193948	0.0420359143981575	0.0261890708035859	0.225708715108429	0.795454545454545	0.0993846321359118	1	1	0.00680609091954598	Chr 11	217	1	G	T	0.0414746543778802	0.958525	1	16	200	0	18	416	0
rs1225404	10	114914665	?	rs1225404	TCF7L2	C___8898693_10	Reverse	[C/T]	0.918567982093441	0.0368886965650361	0.023452529276919	0.229101107598352	0.810606060606061	0.0911901535206403	1	1	0.00680609091954598	Chr 10	217	1	C	T	0.350230414746544	0.649769585253456	24	104	89	0	152	282	0
rs1801262	2	182543455	?	rs1801262	NEUROD1	C__11951412_10	Forward	[C/T]	0.926824	0.033002723070816	0.0194980099363746	0.212031974345112	0.825757575757576	0.0831474332652262	1	1	0.000819583999733142	Chr 2	215	0.990783410138249	T	C	0.286046511627907	0.713953488372093	18	87	110	2	123	307	4
rs7754840	6	20661250	?	rs7754840	CDKAL1	C__29246232_10	Reverse	[C/G]	0.931403	0.0308624708386431	0.0194786308292367	0.225998858433149	0.840909090909091	0.0752509524191924	1	1	0.00195641794818635	Chr 6	217	1	C	G	0.276497695852535	0.723502304147465	14	92	111	0	120	314	0
rs2270031	12	1742509	?	rs2270031	WNT5B	C__15878046_10	Forward	[C/G]	0.941166449886561	0.0263335626783717	-0.0154960432339833	0.209697440255836	0.856060606060606	0.0674954877224301	1	1	0.00680609091954598	Chr 12	217	1	G	C	0.0622119815668203	0.937788	0	27	190	0	27	407	0
rs3737787	1	161009523	?	rs3737787	USF1;ARHGAP30;TSTD1	C___1459759_20	Forward	[A/G]	0.950190496522446	0.0221893175586787	0.0140395729421019	0.224466555568946	0.871212121212121	0.0598760908522382	1	1	0.00204894281505663	Chr 1	215	0.990783410138249	A	G	0.267441860465116	0.732558139534884	18	79	118	2	115	315	4
rs7816345	8	36846109	?	rs7816345	0	C__31336922_10	Reverse	[C/T]	0.956369357290924	0.0193743474168422	0.0117628072730182	0.214731417001813	0.886363636363636	0.0523880694596882	1	1	0.000757561395473116	Chr 8	215	0.990783410138249	T	C	0.169767441860465	0.830232558139535	10	53	152	2	73	357	4
rs1800849	11	73720165	?	rs1800849	UCP3	C___8751325_1_	Forward	[A/G]	0.966331	0.014874298534243	0.0103585537217703	0.245091	0.901515151515151	0.0450269698133191	1	1	0.00680609091954598	Chr 11	217	1	A	G	0.129032258064516	0.870967741935484	4	48	165	0	56	378	0
rs12130799	1	55663372	?	rs12130799	USP24	C__32221116_10	Forward	[A/G]	0.968791	0.0137699208755646	-0.0084887194289086	0.216692888311768	0.916666666666667	0.0377885608893998	1	1	0.0017973201824667	Chr 1	216	0.995391705069124	G	A	0.247685185185185	0.752314814814815	17	73	126	1	107	325	2
rs3737576	1	101709563	?	rs3737576	S1PR1	C__27471358_10	Reverse	[C/T]	0.982259943690461	0.00777356601013602	0.00479572444749976	0.215405921715897	0.931818181818182	0.030668819766452	1	1	0.000817339236865222	Chr 1	216	0.995391705069124	C	T	0.342592592592593	0.657407407407407	30	88	98	1	148	284	2
rs5218	11	17409069	?	rs5218	KCNJ11;ABCC8	C___2991149_20	Reverse	[A/G]	0.987477019165538	0.00547300260350647	-0.00373798129413017	0.237851507879922	0.946969696969697	0.0236639181977934	1	1	0.00680609091954598	Chr 11	217	1	A	G	0.142857142857143	0.857142857142857	5	52	160	0	62	372	0
rs13266634	8	118184783	?	rs13266634	SLC30A8	C____357888_10	Forward	[C/T]	0.988852	0.00486887213057155	0.00313495051953764	0.224077899040786	0.962121212121212	0.016770210249893	1	1	0.000744450475347214	Chr 8	217	1	T	C	0.292626728110599	0.707373271889401	23	81	113	0	127	307	0
rs10938397	4	45182527	?	rs10938397	0	C___1594245_10	Forward	[A/G]	0.996626840371832	0.00146742092934668	0.000838480689773559	0.198083972720578	0.977272727272727	0.0099842209066009	1	1	0.00157477890543067	Chr 4	213	0.981566820276498	G	A	0.410798122065728	0.589201877934272	43	89	81	4	175	251	8
rs2627037	2	179606538	?	rs2627037	TTN	C__15900715_10	Forward	[A/G]	0.999785351321621	9.32307428537666e-05	6.1536209159125e-05	0.228453	0.992424242424242	0.0033026355500856	1	1	0.000100165671009012	Chr 2	216	0.995391705069124	A	G	0.402777777777778	0.597222222222222	41	92	83	1	174	258	2
rs3907047	20	54000914	?	rs3907047	0	C___8948366_10	Forward	[C/T]	?	?	?	?	?	?	?	?	0.00797240905314089	Chr 20	216	0.995391705069124	C	T	0.349537037037037	0.650462962962963	30	91	95	1	151	281	2
rs17782313	18	57851097	?	rs17782313	0	C__32667060_10	Reverse	[C/T]	?	?	?	?	?	?	?	?	0.00797240905314089	Chr 18	216	0.995391705069124	C	T	0.115740740740741	0.884259259259259	6	38	172	1	50	382	2
rs12946115	17	78704240	?	rs12946115	RPTOR	C__30953032_10	Reverse	[A/C]	?	?	?	?	?	?	?	?	0.00797240905314089	Chr 17	216	0.995391705069124	C	A	0.127314814814815	0.872685185185185	2	51	163	1	55	377	2
rs11652805	17	62987151	?	rs11652805	0	C__31084340_10	Reverse	[C/T]	?	?	?	?	?	?	?	?	0.00797240905314089	Chr 17	215	0.990783410138249	C	T	0.2	0.8	10	66	139	2	86	344	4
rs757210	17	36096515	?	rs757210	HNF1B	C____543332_10	Reverse	[C/T]	?	?	?	?	?	?	?	?	0.00797240905314089	Chr 17	212	0.976958525345622	T	C	0.353774	0.646226	21	108	83	5	150	274	10
rs818386	16	65406708	?	rs818386	LOC283867	C___1395556_10	Reverse	[C/T]	?	?	?	?	?	?	?	?	0.00797240905314089	Chr 16	213	0.981566820276498	T	C	0.446009389671362	0.553990610328638	44	102	67	4	190	236	8
rs3751812	16	53818460	?	rs3751812	FTO	C__27476887_10	Forward	[G/T]	?	?	?	?	?	?	?	?	0.00797240905314089	Chr 16	216	0.995391705069124	T	G	0.219907407407407	0.780092592592593	9	77	130	1	95	337	2
rs17817449	16	53813367	?	rs17817449	FTO	C__34511515_10	Forward	[G/T]	?	?	?	?	?	?	?	?	0.00797240905314089	Chr 16	217	1	G	T	0.235023041474654	0.764976958525346	10	82	125	0	102	332	0
rs1121980	16	53809247	?	rs1121980	FTO	C___2031261_10	Forward	[A/G]	?	?	?	?	?	?	?	?	0.00797240905314089	Chr 16	217	1	A	G	0.304147465437788	0.695852534562212	23	86	108	0	132	302	0
rs4644	14	55604935	?	rs4644	LGALS3;DLGAP5	C___7593635_1_	Forward	[A/C]	?	?	?	?	?	?	?	?	0.00797240905314089	Chr 14	210	0.967741935483871	A	C	0.204761904761905	0.795238095238095	13	60	137	7	86	334	14
rs11614913	12	54385599	?	rs11614913	HOXC10;MIR196A2;HOXC9	C__31185852_10	Reverse	[C/T]	?	?	?	?	?	?	?	?	0.00797240905314089	Chr 12	216	0.995391705069124	T	C	0.453703703703704	0.546296296296296	46	104	66	1	196	236	2
rs7930460	11	73710886	?	rs7930460	UCP3	C__33970792_10	Reverse	[A/G]	?	?	?	?	?	?	?	?	0.00680609091954598	Chr 11	216	0.995391705069124	G	A	0.150462962962963	0.849537037037037	6	53	157	1	65	367	2
rs659366	11	73694754	?	rs659366	UCP2	C___8760350_10	Reverse	[C/T]	?	?	?	?	?	?	?	?	0.00680609091954598	Chr 11	215	0.990783410138249	C	T	0.483720930232558	0.516279069767442	53	102	60	2	208	222	4
rs660339	11	73689104	?	rs660339	UCP2;DNAJB13	C____903746_1_	Reverse	[A/G]	?	?	?	?	?	?	?	?	0.00680609091954598	Chr 11	217	1	G	A	0.470046082949309	0.529953917050691	51	102	64	0	204	230	0
rs11227699	11	66898492	?	rs11227699	KDM2A	C__27162924_10	Forward	[A/G]	?	?	?	?	?	?	?	?	0.00680609091954598	Chr 11	204	0.940092165898618	A	G	0.372549019607843	0.627450980392157	32	88	84	13	152	256	26
rs5210	11	17408251	?	rs5210	NCR3LG1;KCNJ11;ABCC8	C___2991147_10	Forward	[A/G]	?	?	?	?	?	?	?	?	0.00680609091954598	Chr 11	216	0.995391705069124	A	G	0.298611111111111	0.701388888888889	21	87	108	1	129	303	2
rs1800955	11	636784	?	rs1800955	SCT;DEAF1;DRD4	C___7470700_30	Reverse	[C/T]	?	?	?	?	?	?	?	?	0.00680609091954598	Chr 11	201	0.926267281105991	C	T	0.338308457711443	0.661691542288557	29	78	94	16	136	266	32
rs290487	10	114909731	?	rs290487	TCF7L2	C___1349543_10	Forward	[C/T]	?	?	?	?	?	?	?	?	0.00680609091954598	Chr 10	217	1	T	C	0.285714285714286	0.714285714285714	16	92	109	0	124	310	0
rs3750805	10	114847143	?	rs3750805	TCF7L2	C___1349606_1_	Forward	[A/T]	?	?	?	?	?	?	?	?	0.00680609091954598	Chr 10	217	1	T	A	0.0944700460829493	0.905529953917051	3	35	179	0	41	393	0
rs3750804	10	114833850	?	rs3750804	TCF7L2	C___1349626_1_	Forward	[C/T]	?	?	?	?	?	?	?	?	0.00680609091954598	Chr 10	212	0.976958525345622	T	C	0.195754716981132	0.804245283018868	12	59	141	5	83	341	10
rs7900150	10	114793823	?	rs7900150	TCF7L2	C__29347855_10	Reverse	[A/T]	?	?	?	?	?	?	?	?	0.00680609091954598	Chr 10	216	0.995391705069124	A	T	0.282407407407407	0.717592592592593	18	86	112	1	122	310	2
rs10885406	10	114777724	?	rs10885406	TCF7L2	C____122550_10	Reverse	[A/G]	?	?	?	?	?	?	?	?	0.00680609091954598	Chr 10	217	1	G	A	0.288018433179723	0.711981566820276	20	85	112	0	125	309	0
rs10885390	10	114640797	?	rs10885390	0	C__31976254_10	Forward	[A/T]	?	?	?	?	?	?	?	?	0.00680609091954598	Chr 10	217	1	A	T	0.168202764976959	0.831797235023041	5	63	149	0	73	361	0
rs1111875	10	94462882	?	rs1111875	HHEX	C__11214581_10	Forward	[C/T]	?	?	?	?	?	?	?	?	0.00680609091954598	Chr 10	217	1	T	C	0.380184331797235	0.619815668202765	30	105	82	0	165	269	0
rs7089814	10	64187564	?	rs7089814	ZNF365	C__11454161_20	Reverse	[C/T]	?	?	?	?	?	?	?	?	0.00680609091954598	Chr 10	216	0.995391705069124	C	T	0.425925925925926	0.574074074074074	39	106	71	1	184	248	2
rs2242103	9	2623037	?	rs2242103	FLJ35024;VLDLR	C__16173551_10	Reverse	[A/T]	?	?	?	?	?	?	?	?	0.000744450475347214	Chr 9	213	0.981566820276498	T	A	0.457746478873239	0.542253521126761	49	97	67	4	195	231	8
rs3943253	8	13359500	?	rs3943253	DLC1	C__11860358_10	Reverse	[A/G]	?	?	?	?	?	?	?	?	0.00268396242308433	Chr 8	214	0.986175115207373	G	A	0.485981308411215	0.514018691588785	53	102	59	3	208	220	6
rs662	7	94937446	?	rs662	PON1	C___2548962_20	Reverse	[C/T]	?	?	?	?	?	?	?	?	0.000898529855295704	Chr 7	217	1	C	T	0.481566820276498	0.518433179723502	51	107	59	0	209	225	0
rs3917542	7	94936692	?	rs3917542	PON1	C__32339750_10	Reverse	[C/T]	?	?	?	?	?	?	?	?	0.00152806132025807	Chr 7	216	0.995391705069124	T	C	0.263888888888889	0.736111111111111	16	82	118	1	114	318	2
rs10954737	7	83533047	?	rs10954737	0	C__26717658_10	Reverse	[C/T]	?	?	?	?	?	?	?	?	0.00298208126999577	Chr 7	207	0.953917050691244	C	T	0.188405797101449	0.811594202898551	7	64	136	10	78	336	20
rs1818879	7	22772727	?	rs1818879	LOC541472;IL6	C__26518729_10	Forward	[A/G]	?	?	?	?	?	?	?	?	0.000144588510241794	Chr 7	215	0.990783410138249	G	A	0.388372093023256	0.611627906976744	38	91	86	2	167	263	4
rs731257	7	12669251	?	rs731257	SCIN	C_____14517_10	Forward	[A/G]	?	?	?	?	?	?	?	?	0.000104458591673739	Chr 7	216	0.995391705069124	A	G	0.481481481481481	0.518518518518518	56	96	64	1	208	224	2
rs9397435	6	151951220	?	rs9397435	CCDC170	C__29586832_10	Forward	[A/G]	?	?	?	?	?	?	?	?	2.74403967736037e-05	Chr 6	217	1	G	A	0.0460829493087558	0.953917050691244	1	18	198	0	20	414	0
rs361525	6	31543101	?	rs361525	LTA;LTB;TNF	C___2215707_10	Reverse	[A/G]	?	?	?	?	?	?	?	?	6.76489508595335e-05	Chr 6	217	1	A	G	0.0391705069124424	0.960829493087558	0	17	200	0	17	417	0
rs1800750	6	31542963	?	rs1800750	LTA;TNF;LTB	C___7514878_20	Forward	[A/G]	?	?	?	?	?	?	?	?	8.97607480498941e-06	Chr 6	216	0.995391705069124	A	G	0.0208333333333333	0.979166666666667	0	9	207	1	9	423	2
rs909253	6	31540313	?	rs909253	LTA;TNF;LTB	C___2451911_10	Forward	[A/G]	?	?	?	?	?	?	?	?	0.00365443617382533	Chr 6	215	0.990783410138249	G	A	0.323255813953488	0.676744186046512	25	89	101	2	139	291	4
rs12502572	4	141485134	?	rs12502572	UCP1	C___2052384_10	Forward	[A/G]	?	?	?	?	?	?	?	?	0.00170834409387677	Chr 4	215	0.990783410138249	A	G	0.423255813953488	0.576744186046512	42	98	75	2	182	248	4
rs1799883	4	120241902	?	rs1799883	FABP2	C____761961_10	Reverse	[C/T]	?	?	?	?	?	?	?	?	0.0111519919898143	Chr 4	215	0.990783410138249	T	C	0.267441860465116	0.732558139534884	13	89	113	2	115	315	4
rs10007810	4	41554364	?	rs10007810	LIMCH1	C___1386349_10	Reverse	[A/G]	?	?	?	?	?	?	?	?	0.00161970013413104	Chr 4	210	0.967741935483871	A	G	0.233333333333333	0.766666666666667	13	72	125	7	98	322	14
rs10010131	4	6292915	?	rs10010131	WFS1	C__30473796_10	Reverse	[A/G]	?	?	?	?	?	?	?	?	0.000622785539412196	Chr 4	215	0.990783410138249	A	G	0.272093023255814	0.727906976744186	17	83	115	2	117	313	4
rs4402960	3	185511687	?	rs4402960	IGF2BP2	C___2165199_10	Forward	[G/T]	?	?	?	?	?	?	?	?	0.00435549212033581	Chr 3	208	0.958525	T	G	0.271634615384615	0.728365384615385	15	83	110	9	113	303	18
rs2030763	3	179964727	?	rs2030763	0	C____443622_10	Reverse	[A/G]	?	?	?	?	?	?	?	?	1.50789519611783e-05	Chr 3	212	0.976958525345622	A	G	0.448113	0.551887	41	108	63	5	190	234	10
rs9809104	3	39146429	?	rs9809104	WDR48;GORASP1;TTC21A	C__30049893_10	Reverse	[C/T]	?	?	?	?	?	?	?	?	0.000158315001399734	Chr 3	215	0.990783410138249	C	T	0.344186046511628	0.655813953488372	22	104	89	2	148	282	4
rs4955316	3	30415612	?	rs4955316	0	C__32319710_10	Forward	[G/T]	?	?	?	?	?	?	?	?	0.000361078090973743	Chr 3	216	0.995391705069124	G	T	0.344907407407407	0.655092592592593	22	105	89	1	149	283	2
rs3856806	3	12475557	?	rs3856806	PPARG	C__11922961_30	Reverse	[C/T]	?	?	?	?	?	?	?	?	0.000558450511143671	Chr 3	217	1	T	C	0.124423963133641	0.875576036866359	3	48	166	0	54	380	0
rs1801282	3	12393125	?	rs1801282	PPARG	C___1129864_10	Reverse	[C/G]	?	?	?	?	?	?	?	?	0.000223436095095453	Chr 3	217	1	G	C	0.133640552995392	0.866359447004608	5	48	164	0	58	376	0
rs10510228	3	2208832	?	rs10510228	CNTN4	C___9471400_10	Forward	[A/G]	?	?	?	?	?	?	?	?	0.00402633311685197	Chr 3	217	1	G	A	0.375576036866359	0.624423963133641	34	95	88	0	163	271	0
rs3792267	2	241531174	?	rs3792267	CAPN10	C__27483762_10	Reverse	[A/G]	?	?	?	?	?	?	?	?	0.003491912151805	Chr 2	217	1	A	G	0.368663594470046	0.631336405529954	32	96	89	0	160	274	0
rs2975760	2	241531163	?	rs2975760	CAPN10	C__16178365_10	Reverse	[C/T]	?	?	?	?	?	?	?	?	3.73280303334056e-05	Chr 2	217	1	C	T	0.0806451612903226	0.919354838709677	1	33	183	0	35	399	0
rs16944	2	113594867	?	rs16944	IL1B	C___1839943_10	Forward	[G/A]	?	?	?	?	?	?	?	?	9.00397630898553e-08	Chr 2	208	0.958525	G	A	0.444711538461538	0.555288461538462	39	107	62	9	185	231	18
rs2516839	1	161013121	?	rs2516839	USF1;ARHGAP30;TSTD1	C___1839183_10	Reverse	[C/T]	?	?	?	?	?	?	?	?	3.64598129465321e-10	Chr 1	217	1	T	C	0.428571428571429	0.571428571428571	44	98	75	0	186	248	0
rs7554936	1	151122489	?	rs7554936	LYSMD1;SEMA6C;TNFAIP8L2	C__26139689_10	Reverse	[C/T]	?	?	?	?	?	?	?	?	0.000221976197152141	Chr 1	216	0.995391705069124	C	T	0.326388888888889	0.673611111111111	28	85	103	1	141	291	2
rs2815752	1	72812440	?	rs2815752	0	C__26668839_10	Reverse	[G/A]	?	?	?	?	?	?	?	?	0.00500504194658591	Chr 1	217	1	G	A	0.253456221198157	0.746543778801843	15	80	122	0	110	324	0
rs11208654	1	65965566	?	rs11208654	LEPR	C__31223513_10	Reverse	[C/T]	?	?	?	?	?	?	?	?	0.00801307836350718	Chr 1	208	0.958525	C	T	0.370192307692308	0.629807692307692	25	104	79	9	154	262	18
rs4846051	1	11854457	?	rs4846051	MTHFR	C__25763411_10	Reverse	[A/G]	?	?	?	?	?	?	?	?	0.00652376358643236	Chr 1	217	1	G	A	0.0184331797235023	0.981566820276498	0	8	209	0	8	426	0
