# Supplementary material for: Genetic Insights into Breast Cancer in Northeastern Mexico: Unveiling Gene–Environment Interactions and Their Links to Obesity and Metabolic Diseases
Source: Cancers (Basel). 2025 Mar 14;17(6):982. doi: 10.3390/cancers17060982 (PMC11940701; doi:10.3390/cancers17060982)
Supplement: Supplementary file 1 [file cancers-17-00982-s001.zip › Table S6 MLMM Recessive Step 115 BC.xlsx]

## Sheet: Hoja 1
Recessive MLMM Step 115
Marker	Chromosome	Position	Cytoband	RSID	Gene	Assay_ID	Strand	Reference Alleles A/B	P-Values (After Step 115)	-log10(P-Value)	Regression Beta	Beta Standard Error	Expected P	-log10(Expected P)	Bonferroni P	FDR	Prop. Var. Explained	Manhattan Category	Actual Sample Size	Call Rate	Minor Allele (Test Allele)	Major Allele	Minor Allele D Frequency	Major Allele d Frequency	Genotype DD Count	Genotype Dd Count	Genotype dd Count	Missing Genotype Count	Minor Allele D Count	Major Allele d Count	Missing Allele Count
rs5218	11	17409069	?	rs5218	KCNJ11;ABCC8	C___2991149_20	Reverse	[A/G]	1.78378830667084e-11	10.7487	1.85911	0.260559015227527	0.00806451612903226	2.09342	2.15838385107172e-09	2.15838385107172e-09	0.00157834737806928	Cofactor	217	1	A	G	0.142857142857143	0.857142857142857	5	52	160	0	62	372	0
rs12946618	17	78577168	?	rs12946618	RPTOR	C___1971417_20	Forward	[A/G]	2.52471359625709e-07	6.59779	1.04895	0.196397471117372	0.0241935483870968	1.6163	3.05490345147108e-05	1.52745172573554e-05	0.0134276275895098	Cofactor	207	0.953917050691244	A	G	0.115942028985507	0.884057971014493	2	44	161	10	48	366	20
rs3917542	7	94936692	?	rs3917542	PON1	C__32339750_10	Reverse	[C/T]	0.000917234851728011	3.03752	0.660160614841858	0.196148117680662	0.0403225806451613	1.39445	0.110985417059089	0.0369951390196964	0.0012337225708301	Cofactor	216	0.995391705069124	T	C	0.263888888888889	0.736111111111111	16	82	118	1	114	318	2
rs3856806	3	12475557	?	rs3856806	PPARG	C__11922961_30	Reverse	[C/T]	0.000938550539332676	3.02754	-1.01384	0.301834973455776	0.0564516129032258	1.24832	0.113564615259254	0.0283911538148134	0.00758788204947425	Cofactor	217	1	T	C	0.124423963133641	0.875576036866359	3	48	166	0	54	380	0
rs2833483	21	33075404	?	rs2833483	SCAF4	C___3272760_10	Reverse	[C/T]	0.00137407655420781	2.86199	0.644230135048039	0.198465802077228	0.0725806451612903	1.13918	0.166263263059145	0.033252652611829	0.0134276275895098	Cofactor	210	0.967741935483871	C	T	0.366666666666667	0.633333333333333	32	90	88	7	154	266	14
rs4670767	2	37941396	?	rs4670767	0	C__27978607_10	Forward	[G/T]	0.00363950392027435	2.43896	-0.568424719111714	0.193138	0.0887096774193548	1.05203	0.440379974353197	0.0733966623921995	0.00596610111121121	Chr 2	214	0.986175115207373	T	G	0.348130841121495	0.651869158878505	31	87	96	3	149	279	6
rs1038304	6	151933175	?	rs1038304	CCDC170	C____219719_10	Forward	[A/G]	0.051065956192426	1.29187	0.387448813968314	0.197386343267206	0.104838709677419	0.979478332855398	1	0.882711528469078	1.10889989187735e-05	Chr 6	215	0.990783410138249	G	A	0.367441860465116	0.632558139534884	27	104	84	2	158	272	4
rs10010131	4	6292915	?	rs10010131	WFS1	C__30473796_10	Reverse	[A/G]	0.0597470314366362	1.22368	-0.418947163436029	0.221246642903572	0.120967741935484	0.917330426106554	1	0.903673850479123	0.00240330055876048	Chr 4	215	0.990783410138249	A	G	0.272093023255814	0.727906976744186	17	83	115	2	117	313	4
rs5210	11	17408251	?	rs5210	NCR3LG1;KCNJ11;ABCC8	C___2991147_10	Forward	[A/G]	0.0710682464060857	1.14832	-0.394759427207955	0.217516547147766	0.137096774193548	0.862972763783961	1	0.955473090570707	0.00157834737806928	Chr 11	216	0.995391705069124	A	G	0.298611111111111	0.701388888888889	21	87	108	1	129	303	2
rs2282691	17	32688309	?	rs2282691	CCL13;CCL1	C___3211830_1_	Forward	[A/T]	0.0736345231198158	1.13292	0.355759	0.197813	0.153225806451613	0.814668084209406	1	0.890977729749771	0.0134276275895098	Chr 17	214	0.986175115207373	A	T	0.392523364485981	0.607476635514019	30	108	76	3	168	260	6
rs290487	10	114909731	?	rs290487	TCF7L2	C___1349543_10	Forward	[C/T]	0.0743160474434162	1.12892	0.365298	0.203600101683323	0.169354838709677	0.771202390428316	1	0.817476521877579	0.00157834737806928	Chr 10	217	1	T	C	0.285714285714286	0.714285714285714	16	92	109	0	124	310	0
rs1801282	3	12393125	?	rs1801282	PPARG	C___1129864_10	Reverse	[C/G]	0.0904716169660167	1.04349	-0.360027579550922	0.211623868487614	0.185483870967742	0.731693849144642	1	0.912255471074002	0.0191829870170933	Chr 3	217	1	G	C	0.133640552995392	0.866359447004608	5	48	164	0	58	376	0
rs1296819	22	18076546	?	rs1296819	SLC25A18;ATP6V1E1	C___2618285_30	Forward	[A/C]	0.103132632922728	0.986603894795491	-0.356175130541252	0.217518054353285	0.201612903225806	0.695481676490198	1	0.959926814126931	0.0134276275895098	Chr 22	211	0.972350230414747	A	C	0.263033	0.736967	14	83	114	6	111	311	12
rs662	7	94937446	?	rs662	PON1	C___2548962_20	Reverse	[C/T]	0.103804791232289	0.983782600652079	-0.339066	0.207475732170229	0.217741935483871	0.662057921003248	1	0.897169981364786	0.0161534132286084	Chr 7	217	1	C	T	0.481566820276498	0.518433179723502	51	107	59	0	209	225	0
rs10007810	4	41554364	?	rs10007810	LIMCH1	C___1386349_10	Reverse	[A/G]	0.143019601224852	0.844604437217312	-0.280341905195272	0.190643	0.233870967741935	0.631023687263279	1	1	0.00576687538368403	Chr 4	210	0.967741935483871	A	G	0.233333333333333	0.766666666666667	13	72	125	7	98	322	14
rs7900150	10	114793823	?	rs7900150	TCF7L2	C__29347855_10	Reverse	[A/T]	0.152195429573506	0.817598389226481	-0.421794529250394	0.293446016601903	0.25	0.602059991327962	1	1	0.00157834737806928	Chr 10	216	0.995391705069124	A	T	0.282407407407407	0.717592592592593	18	86	112	1	122	310	2
rs7903146	10	114758349	?	rs7903146	TCF7L2	C__29347861_10	Forward	[C/T]	0.167078577467979	0.777079231039409	-0.370172599851962	0.266931170137711	0.266129032258065	0.574907745284348	1	1	0.00157834737806928	Chr 10	216	0.995391705069124	T	C	0.189814814814815	0.810185185185185	8	66	142	1	82	350	2
rs11568818	11	102401661	?	rs11568818	MMP7	C__27852953_10	Reverse	[C/T]	0.173656935924466	0.760308	-0.275438631129599	0.201714471324241	0.282258064516129	0.549353640811959	1	1	0.00157834737806928	Chr 11	216	0.995391705069124	C	T	0.349537037037037	0.650462962962963	28	95	93	1	151	281	2
rs1801131	1	11854476	?	rs1801131	MTHFR	C____850486_20	Forward	[G/T]	0.178005324552539	0.749567006740538	0.300858273728351	0.222569	0.298387096774194	0.52522	1	1	0.00625716346188343	Chr 1	216	0.995391705069124	G	T	0.175925925925926	0.824074074074074	12	52	152	1	76	356	2
rs17817449	16	53813367	?	rs17817449	FTO	C__34511515_10	Forward	[G/T]	0.186519221253248	0.729276406460753	-0.518437200850482	0.391106821921955	0.314516129032258	0.502357078135736	1	1	0.0134276275895098	Chr 16	217	1	G	T	0.235023041474654	0.764976958525346	10	82	125	0	102	332	0
rs12130799	1	55663372	?	rs12130799	USP24	C__32221116_10	Forward	[A/G]	0.214929454639614	0.667704063285277	-0.254366312478082	0.204452927236996	0.330645161290323	0.480638	1	1	0.000526707333330489	Chr 1	216	0.995391705069124	G	A	0.247685185185185	0.752314814814815	17	73	126	1	107	325	2
rs9397435	6	151951220	?	rs9397435	CCDC170	C__29586832_10	Forward	[A/G]	0.221178014275727	0.655258045329725	-0.642740470070032	0.523706876761142	0.346774193548387	0.459953229582649	1	1	?	Chr 6	217	1	G	A	0.0460829493087558	0.953917050691244	1	18	198	0	20	414	0
rs2627037	2	179606538	?	rs2627037	TTN	C__15900715_10	Forward	[A/G]	0.225966447456398	0.645956042119512	-0.247182	0.203506	0.362903225806452	0.440209171386891	1	1	0.000745009251652773	Chr 2	216	0.995391705069124	A	G	0.402777777777778	0.597222222222222	41	92	83	1	174	258	2
rs1801133	1	11856378	?	rs1801133	CLCN6;MTHFR	C___1202883_20	Forward	[G/A]	0.266746629155876	0.573901	-0.232952895464726	0.209162225914842	0.379032258064516	0.421323827226518	1	1	0.00779591877018293	Chr 1	217	1	G	A	0.481566820276498	0.518433179723502	51	107	59	0	209	225	0
rs1799883	4	120241902	?	rs1799883	FABP2	C____761961_10	Reverse	[C/T]	0.278201	0.555640696309874	-0.228171	0.209837213883166	0.395161290322581	0.403225605133721	1	1	0.0103788252833613	Chr 4	215	0.990783410138249	T	C	0.267441860465116	0.732558139534884	13	89	113	2	115	315	4
rs12502572	4	141485134	?	rs12502572	UCP1	C___2052384_10	Forward	[A/G]	0.280855112420002	0.551517666231179	0.220564970547815	0.203968337982989	0.411290322580645	0.385851509064299	1	1	0.00163261158425598	Chr 4	215	0.990783410138249	A	G	0.423255813953488	0.576744186046512	42	98	75	2	182	248	4
rs3751812	16	53818460	?	rs3751812	FTO	C__27476887_10	Forward	[G/T]	0.283322557354505	0.547718846783513	0.376563613427928	0.350024019787967	0.427419	0.369145815561446	1	1	0.0134276275895098	Chr 16	216	0.995391705069124	T	G	0.219907407407407	0.780092592592593	9	77	130	1	95	337	2
rs909253	6	31540313	?	rs909253	LTA;TNF;LTB	C___2451911_10	Forward	[A/G]	0.284368096470865	0.546119129123214	0.206427275727861	0.192296925983499	0.443548387096774	0.353058995667991	1	1	0.000565018768398207	Chr 6	215	0.990783410138249	G	A	0.323255813953488	0.676744186046512	25	89	101	2	139	291	4
rs1111875	10	94462882	?	rs1111875	HHEX	C__11214581_10	Forward	[C/T]	0.286398159932009	0.543029776636326	-0.216358820231758	0.202402243605335	0.459677419354839	0.337546829489744	1	1	0.00157834737806928	Chr 10	217	1	T	C	0.380184331797235	0.619815668202765	30	105	82	0	165	269	0
rs11614913	12	54385599	?	rs11614913	HOXC10;MIR196A2;HOXC9	C__31185852_10	Reverse	[C/T]	0.360823655080614	0.442705	0.183350887165511	0.200180111202712	0.475806451612903	0.322569673520091	1	1	0.00157834737806928	Chr 12	216	0.995391705069124	T	C	0.453703703703704	0.546296296296296	46	104	66	1	196	236	2
rs1800955	11	636784	?	rs1800955	SCT;DEAF1;DRD4	C___7470700_30	Reverse	[C/T]	0.389590809703302	0.409391296511643	-0.149620007341624	0.173520001396526	0.491935483870968	0.308091850151468	1	1	0.00157834737806928	Chr 11	201	0.926267281105991	C	T	0.338308457711443	0.661691542288557	29	78	94	16	136	266	32
rs3737576	1	101709563	?	rs3737576	S1PR1	C__27471358_10	Reverse	[C/T]	0.404072281885913	0.393540939799535	0.172054513418893	0.205764963703205	0.508064516129032	0.294081135708653	1	1	0.00323335475356812	Chr 1	216	0.995391705069124	C	T	0.342592592592593	0.657407407407407	30	88	98	1	148	284	2
rs2975760	2	241531163	?	rs2975760	CAPN10	C__16178365_10	Reverse	[C/T]	0.425022484620369	0.371588094212616	0.368197903001769	0.460593990941777	0.524193548387097	0.280508	1	1	0.00581554234019033	Chr 2	217	1	C	T	0.0806451612903226	0.919354838709677	1	33	183	0	35	399	0
rs6536991	4	141481581	?	rs6536991	UCP1;ELMOD2	C__31134800_10	Reverse	[C/T]	0.432205089081909	0.364310123738805	0.168842	0.214528025321828	0.540322580645161	0.267346882461409	1	1	0.00121720207833753	Chr 4	215	0.990783410138249	C	T	0.281395348837209	0.718604651162791	24	73	118	2	121	309	4
rs731257	7	12669251	?	rs731257	SCIN	C_____14517_10	Forward	[A/G]	0.466788299959952	0.33088	0.147814564584729	0.202727399568111	0.556451612903226	0.254573	1	1	0.00424045472934809	Chr 7	216	0.995391705069124	A	G	0.481481481481481	0.518518518518518	56	96	64	1	208	224	2
rs12779790	10	12328010	?	rs12779790	0	C__26360618_10	Forward	[A/G]	0.491693275570073	0.308305731109434	-0.159449003305713	0.231452648032787	0.572581	0.242163	1	1	0.00157834737806928	Chr 10	216	0.995391705069124	G	A	0.1875	0.8125	8	65	143	1	81	351	2
rs7745461	6	21911616	?	rs7745461	LINC00340	C__29245583_10	Forward	[A/G]	0.536992411027879	0.270031851864699	0.127011762017818	0.205370739393541	0.588709677419355	0.230098825041779	1	1	0.0164442166243102	Chr 6	217	1	A	G	0.456221198156682	0.543778801843318	48	102	67	0	198	236	0
rs3750804	10	114833850	?	rs3750804	TCF7L2	C___1349626_1_	Forward	[C/T]	0.570964	0.243390947211289	0.123829	0.218168161115319	0.604838709677419	0.218360421770535	1	1	0.00157834737806928	Chr 10	212	0.976958525345622	T	C	0.195754716981132	0.804245283018868	12	59	141	5	83	341	10
rs12950541	17	78734493	?	rs12950541	RPTOR	C__30953011_20	Reverse	[A/G]	0.575207598608832	0.240175385469247	0.274220024907088	0.488514584548636	0.620967741935484	0.206930959989753	1	1	0.0134276275895098	Chr 17	215	0.990783410138249	A	G	0.125581395348837	0.874418604651163	2	50	163	2	54	376	4
rs2835370	21	37885625	?	rs2835370	CLDN14	C__16075644_10	Reverse	[C/T]	0.577440115207487	0.238493048636655	-0.111225472739407	0.199308970605049	0.637096774193548	0.195794593871794	1	1	0.0134276275895098	Chr 21	215	0.990783410138249	C	T	0.416279069767442	0.583720930232558	41	97	77	2	179	251	4
rs1471939	8	28941305	?	rs1471939	KIF13B	C___8793707_20	Reverse	[C/T]	0.579849649268282	0.236684601191982	-0.112552382687388	0.202971367397336	0.653225806451613	0.184936666283585	1	1	0.00159691922774596	Chr 8	216	0.995391705069124	T	C	0.458333333333333	0.541666666666667	48	102	66	1	198	234	2
rs3943253	8	13359500	?	rs3943253	DLC1	C__11860358_10	Reverse	[A/G]	0.580633945824659	0.236097577437557	-0.108676125227721	0.196387753515044	0.669354838709677	0.174343592786161	1	1	1.07362668000377e-06	Chr 8	214	0.986175115207373	G	A	0.485981308411215	0.514018691588785	53	102	59	3	208	220	6
rs2070586	12	109277720	?	rs2070586	DAO	C___2880390_20	Reverse	[A/G]	0.602738922404238	0.219870762672485	-0.106369	0.204043482859682	0.685483870967742	0.164002759447942	1	1	0.00157834737806928	Chr 12	217	1	A	G	0.479263	0.520737	59	90	68	0	208	226	0
rs1513181	3	188574996	?	rs1513181	LPP	C___1519732_10	Reverse	[A/G]	0.605245138391138	0.218068690326348	-0.102806287485133	0.198580919079872	0.701612903225806	0.153902432543617	1	1	0.00155846210241406	Chr 3	216	0.995391705069124	G	A	0.474537037037037	0.525462962962963	49	107	60	1	205	227	2
rs243865	16	55511806	?	rs243865	MMP2	C___3225943_10	Forward	[C/T]	0.622351033396386	0.205964584980975	-0.0993024197324384	0.201303	0.717741935483871	0.144031678517322	1	1	0.0134276275895098	Chr 16	217	1	T	C	0.235023041474654	0.764976958525346	18	66	133	0	102	332	0
rs12255372	10	114808902	?	rs12255372	TCF7L2	C____291484_20	Forward	[G/T]	0.624692810287028	0.204333492406209	0.133794	0.273060512712913	0.733870967741935	0.134380292841141	1	1	0.00157834737806928	Chr 10	217	1	T	G	0.163594470046083	0.836405529953917	7	57	153	0	71	363	0
rs948028	11	120644447	?	rs948028	GRIK4	C___8799834_10	Reverse	[A/C]	0.628420316789819	0.20175	0.101661949075327	0.209737518875844	0.75	0.124939	1	1	0.00157834737806928	Chr 11	217	1	C	A	0.336405529953917	0.663594470046083	24	98	95	0	146	288	0
rs3907047	20	54000914	?	rs3907047	0	C___8948366_10	Forward	[C/T]	0.667996124562011	0.175226057114598	-0.0900738520760945	0.209695989014003	0.766129032258065	0.115698079873387	1	1	0.0134276275895098	Chr 20	216	0.995391705069124	C	T	0.349537037037037	0.650462962962963	30	91	95	1	151	281	2
rs10885390	10	114640797	?	rs10885390	0	C__31976254_10	Forward	[A/T]	0.697901757666663	0.156205707901381	0.104701434393047	0.269347990561284	0.782258064516129	0.10665	1	1	0.00157834737806928	Chr 10	217	1	A	T	0.168202764976959	0.831797235023041	5	63	149	0	73	361	0
rs10011540	4	141489996	?	rs10011540	UCP1	C__25761748_10	Reverse	[G/T]	0.701951820755864	0.153692695132195	0.106866255847894	0.278846251525982	0.798387096774194	0.0977864905646852	1	1	0.0160779962269013	Chr 4	215	0.990783410138249	G	T	0.132558139534884	0.867441860465116	4	49	162	2	57	373	4
rs13400937	2	79864923	?	rs13400937	CTNNA2	C__32187474_20	Forward	[G/T]	0.730240117004088	0.136534312012248	-0.0743084100406298	0.215201938284082	0.814516129032258	0.0891003113795925	1	1	0.00313445770746179	Chr 2	217	1	G	T	0.331797235023041	0.668202764976959	27	90	100	0	144	290	0
rs660339	11	73689104	?	rs660339	UCP2;DNAJB13	C____903746_1_	Reverse	[A/G]	0.738942887629162	0.131389126620065	-0.079620918819663	0.238583226720923	0.830645161290323	0.0805844604570628	1	1	0.00157834737806928	Chr 11	217	1	G	A	0.470046082949309	0.529953917050691	51	102	64	0	204	230	0
rs1800872	1	206946407	?	rs1800872	IL10	C___1747363_10	Reverse	[T/G]	0.747639103684381	0.126307991843468	-0.059867208096118	0.185804747527479	0.846774193548387	0.072232386092297	1	1	0.0178757930693989	Chr 1	210	0.967741935483871	T	G	0.390476	0.609524	29	106	75	7	164	256	14
rs659366	11	73694754	?	rs659366	UCP2	C___8760350_10	Reverse	[C/T]	0.785117929989902	0.105065104404871	-0.0576561347325942	0.211173214369766	0.862903225806452	0.0640379074770254	1	1	0.00157834737806928	Chr 11	215	0.990783410138249	C	T	0.483720930232558	0.516279069767442	53	102	60	2	208	222	4
rs4666200	2	29538411	?	rs4666200	ALK	C__27891561_10	Forward	[A/G]	0.850445100207597	0.0703537166739328	0.0389636500991977	0.206376899961693	0.879032258064516	0.0559951872216114	1	1	0.0108574406401797	Chr 2	216	0.995391705069124	G	A	0.212962962962963	0.787037037037037	13	66	137	1	92	340	2
rs7754840	6	20661250	?	rs7754840	CDKAL1	C__29246232_10	Reverse	[C/G]	0.858584450354047	0.0662169812031729	0.0365266551388647	0.204734522412227	0.895161290322581	0.0480987063755776	1	1	0.00375991515029594	Chr 6	217	1	C	G	0.276497695852535	0.723502304147465	14	92	111	0	120	314	0
rs1818879	7	22772727	?	rs1818879	LOC541472;IL6	C__26518729_10	Forward	[A/G]	0.881134	0.054958060550469	0.0315726419204044	0.210869448410467	0.911290322580645	0.0403432416788154	1	1	0.00137759348863198	Chr 7	215	0.990783410138249	G	A	0.388372093023256	0.611627906976744	38	91	86	2	167	263	4
rs10510228	3	2208832	?	rs10510228	CNTN4	C___9471400_10	Forward	[A/G]	0.906998371432694	0.0423934927397166	-0.0248143149251054	0.212131975584705	0.927419	0.0327238448086234	1	1	?	Chr 3	217	1	G	A	0.375576036866359	0.624423963133641	34	95	88	0	163	271	0
rs32314	7	32179124	?	rs32314	PDE1C	C___2270718_10	Reverse	[C/T]	0.936049826340377	0.0287010329619653	-0.0165204296102584	0.205636025380573	0.943548387096774	0.0252358234160734	1	1	3.15750340666998e-05	Chr 7	217	1	T	C	0.364055	0.635945	30	98	89	0	158	276	0
rs1503767	12	118889488	?	rs1503767	0	C___1498610_10	Reverse	[G/T]	0.937216074455544	0.0281602713048282	0.0162837723001167	0.206463429684442	0.959677419354839	0.0178747237697043	1	1	0.00157834737806928	Chr 12	216	0.995391705069124	G	T	0.344907407407407	0.655092592592593	33	83	100	1	149	283	2
rs1800497	11	113270828	?	rs1800497	ANKK1;DRD2	C___7486676_10	Reverse	[A/G]	0.962768398469414	0.016478173274025	0.00958329494982832	0.205037436411711	0.975806451612903	0.010636314845785	1	1	0.00157834737806928	Chr 11	216	0.995391705069124	A	G	0.483796296296296	0.516203703703704	48	113	55	1	209	223	2
rs2033111	17	53788280	?	rs2033111	TMEM100	C___2908974_10	Forward	[A/G]	0.988411331605276	0.00506228428833866	-0.0031172428200652	0.214343658776374	0.991935483870968	0.00351657372283714	1	1	0.0134276275895098	Chr 17	215	0.990783410138249	G	A	0.372093023255814	0.627906976744186	33	94	88	2	160	270	4
rs2833479	21	33051815	?	rs2833479	SCAF4	C__27352359_10	Reverse	[C/T]	?	?	?	?	?	?	?	?	0.0134276275895098	Chr 21	216	0.995391705069124	C	T	0.363425925925926	0.636574074074074	32	93	91	1	157	275	2
rs2071023	20	56135934	?	rs2071023	PCK1	C___2508731_1_	Reverse	[C/G]	?	?	?	?	?	?	?	?	0.0134276275895098	Chr 20	216	0.995391705069124	G	C	0.314814814814815	0.685185185185185	21	94	101	1	136	296	2
rs17782313	18	57851097	?	rs17782313	0	C__32667060_10	Reverse	[C/T]	?	?	?	?	?	?	?	?	0.0134276275895098	Chr 18	216	0.995391705069124	C	T	0.115740740740741	0.884259259259259	6	38	172	1	50	382	2
rs12946115	17	78704240	?	rs12946115	RPTOR	C__30953032_10	Reverse	[A/C]	?	?	?	?	?	?	?	?	0.0134276275895098	Chr 17	216	0.995391705069124	C	A	0.127314814814815	0.872685185185185	2	51	163	1	55	377	2
rs11652805	17	62987151	?	rs11652805	0	C__31084340_10	Reverse	[C/T]	?	?	?	?	?	?	?	?	0.0134276275895098	Chr 17	215	0.990783410138249	C	T	0.2	0.8	10	66	139	2	86	344	4
rs757210	17	36096515	?	rs757210	HNF1B	C____543332_10	Reverse	[C/T]	?	?	?	?	?	?	?	?	0.0134276275895098	Chr 17	212	0.976958525345622	T	C	0.353774	0.646226	21	108	83	5	150	274	10
rs1879488	17	1401613	?	rs1879488	MYO1C;INPP5K	C___1223144_20	Forward	[A/C]	?	?	?	?	?	?	?	?	0.0134276275895098	Chr 17	209	0.963133640552995	A	C	0.370813397129187	0.629186602870813	27	101	81	8	155	263	16
rs818386	16	65406708	?	rs818386	LOC283867	C___1395556_10	Reverse	[C/T]	?	?	?	?	?	?	?	?	0.0134276275895098	Chr 16	213	0.981566820276498	T	C	0.446009389671362	0.553990610328638	44	102	67	4	190	236	8
rs8050136	16	53816275	?	rs8050136	FTO	C___2031259_10	Forward	[A/C]	?	?	?	?	?	?	?	?	0.0134276275895098	Chr 16	217	1	A	C	0.244239631336406	0.755760368663594	11	84	122	0	106	328	0
rs1121980	16	53809247	?	rs1121980	FTO	C___2031261_10	Forward	[A/G]	?	?	?	?	?	?	?	?	0.0134276275895098	Chr 16	217	1	A	G	0.304147465437788	0.695852534562212	23	86	108	0	132	302	0
rs2269793	16	19272908	?	rs2269793	SYT17	C__15877595_10	Reverse	[G/T]	?	?	?	?	?	?	?	?	0.00157834737806928	Chr 16	215	0.990783410138249	G	T	0.348837209302326	0.651162790697674	25	100	90	2	150	280	4
rs4644	14	55604935	?	rs4644	LGALS3;DLGAP5	C___7593635_1_	Forward	[A/C]	?	?	?	?	?	?	?	?	0.00157834737806928	Chr 14	210	0.967741935483871	A	C	0.204761904761905	0.795238095238095	13	60	137	7	86	334	14
rs2270031	12	1742509	?	rs2270031	WNT5B	C__15878046_10	Forward	[C/G]	?	?	?	?	?	?	?	?	0.00157834737806928	Chr 12	217	1	G	C	0.0622119815668203	0.937788	0	27	190	0	27	407	0
rs12792229	11	102589243	?	rs12792229	MMP8	C__32018861_10	Forward	[G/T]	?	?	?	?	?	?	?	?	0.00157834737806928	Chr 11	217	1	T	G	0.00230414746543779	0.997695852534562	0	1	216	0	1	433	0
rs35866072	11	102584104	?	rs35866072	MMP8;MMP27	C___2951743_10	Reverse	[G/T]	?	?	?	?	?	?	?	?	0.00157834737806928	Chr 11	217	1	G	T	0.0414746543778802	0.958525	1	16	200	0	18	416	0
rs1800849	11	73720165	?	rs1800849	UCP3	C___8751325_1_	Forward	[A/G]	?	?	?	?	?	?	?	?	0.00157834737806928	Chr 11	217	1	A	G	0.129032258064516	0.870967741935484	4	48	165	0	56	378	0
rs7930460	11	73710886	?	rs7930460	UCP3	C__33970792_10	Reverse	[A/G]	?	?	?	?	?	?	?	?	0.00157834737806928	Chr 11	216	0.995391705069124	G	A	0.150462962962963	0.849537037037037	6	53	157	1	65	367	2
rs11227699	11	66898492	?	rs11227699	KDM2A	C__27162924_10	Forward	[A/G]	?	?	?	?	?	?	?	?	0.00157834737806928	Chr 11	204	0.940092165898618	A	G	0.372549019607843	0.627450980392157	32	88	84	13	152	256	26
rs5219	11	17409572	?	rs5219	ABCC8;KCNJ11	C__11654065_10	Reverse	[C/T]	?	?	?	?	?	?	?	?	0.00157834737806928	Chr 11	217	1	T	C	0.410138248847926	0.589861751152074	38	102	77	0	178	256	0
rs2237892	11	2839751	?	rs2237892	KCNQ1	C__16171025_10	Reverse	[C/T]	?	?	?	?	?	?	?	?	0.00157834737806928	Chr 11	217	1	T	C	0.290322580645161	0.709677419354839	24	78	115	0	126	308	0
rs1225404	10	114914665	?	rs1225404	TCF7L2	C___8898693_10	Reverse	[C/T]	?	?	?	?	?	?	?	?	0.00157834737806928	Chr 10	217	1	C	T	0.350230414746544	0.649769585253456	24	104	89	0	152	282	0
rs3750805	10	114847143	?	rs3750805	TCF7L2	C___1349606_1_	Forward	[A/T]	?	?	?	?	?	?	?	?	0.00157834737806928	Chr 10	217	1	T	A	0.0944700460829493	0.905529953917051	3	35	179	0	41	393	0
rs10885406	10	114777724	?	rs10885406	TCF7L2	C____122550_10	Reverse	[A/G]	?	?	?	?	?	?	?	?	0.00157834737806928	Chr 10	217	1	G	A	0.288018433179723	0.711981566820276	20	85	112	0	125	309	0
rs11196175	10	114736614	?	rs11196175	TCF7L2	C__31976180_10	Reverse	[C/T]	?	?	?	?	?	?	?	?	0.00157834737806928	Chr 10	217	1	C	T	0.108294930875576	0.891705069124424	3	41	173	0	47	387	0
rs2234767	10	90749256	?	rs2234767	ACTA2;FAS;FAS-AS1	C__12123966_10	Reverse	[A/G]	?	?	?	?	?	?	?	?	0.00157834737806928	Chr 10	217	1	A	G	0.161290322580645	0.838709677419355	10	50	157	0	70	364	0
rs7089814	10	64187564	?	rs7089814	ZNF365	C__11454161_20	Reverse	[C/T]	?	?	?	?	?	?	?	?	0.00157834737806928	Chr 10	216	0.995391705069124	C	T	0.425925925925926	0.574074074074074	39	106	71	1	184	248	2
rs10511828	9	28628500	?	rs10511828	LINGO2	C___2112153_10	Reverse	[C/T]	?	?	?	?	?	?	?	?	0.00157834737806928	Chr 9	215	0.990783410138249	C	T	0.302325581395349	0.697674418604651	20	90	105	2	130	300	4
rs10811661	9	22134094	?	rs10811661	0	C__31288917_10	Reverse	[C/T]	?	?	?	?	?	?	?	?	0.00157834737806928	Chr 9	217	1	C	T	0.119815668202765	0.880184331797235	2	48	167	0	52	382	0
rs2242103	9	2623037	?	rs2242103	FLJ35024;VLDLR	C__16173551_10	Reverse	[A/T]	?	?	?	?	?	?	?	?	0.00157834737806928	Chr 9	213	0.981566820276498	T	A	0.457746478873239	0.542253521126761	49	97	67	4	195	231	8
rs13266634	8	118184783	?	rs13266634	SLC30A8	C____357888_10	Forward	[C/T]	?	?	?	?	?	?	?	?	0.00157834737806928	Chr 8	217	1	T	C	0.292626728110599	0.707373271889401	23	81	113	0	127	307	0
rs12544346	8	86424616	?	rs12544346	0	C___8237454_10	Forward	[A/G]	?	?	?	?	?	?	?	?	0.00157834737806928	Chr 8	208	0.958525	A	G	0.459134615384615	0.540865384615385	42	107	59	9	191	225	18
rs7816345	8	36846109	?	rs7816345	0	C__31336922_10	Reverse	[C/T]	?	?	?	?	?	?	?	?	0.000935716811002019	Chr 8	215	0.990783410138249	T	C	0.169767441860465	0.830232558139535	10	53	152	2	73	357	4
rs10954737	7	83533047	?	rs10954737	0	C__26717658_10	Reverse	[C/T]	?	?	?	?	?	?	?	?	0.00584077838746089	Chr 7	207	0.953917050691244	C	T	0.188405797101449	0.811594202898551	7	64	136	10	78	336	20
rs3173798	7	80285850	?	rs3173798	CD36	C__27470216_10	Reverse	[C/T]	?	?	?	?	?	?	?	?	0.00884054085654862	Chr 7	215	0.990783410138249	C	T	0.169767441860465	0.830232558139535	8	57	150	2	73	357	4
rs2046210	6	151948366	?	rs2046210	CCDC170	C__12034236_10	Forward	[A/G]	?	?	?	?	?	?	?	?	0.00119118920735051	Chr 6	217	1	A	G	0.299539170506912	0.700460829493088	13	104	100	0	130	304	0
rs361525	6	31543101	?	rs361525	LTA;LTB;TNF	C___2215707_10	Reverse	[A/G]	?	?	?	?	?	?	?	?	?	Chr 6	217	1	A	G	0.0391705069124424	0.960829493087558	0	17	200	0	17	417	0
rs1800629	6	31543031	?	rs1800629	LTA;LTB;TNF	C___7514879_10	Reverse	[A/G]	?	?	?	?	?	?	?	?	0.00937601306116842	Chr 6	216	0.995391705069124	A	G	0.0787037037037037	0.921296296296296	1	32	183	1	34	398	2
rs1800750	6	31542963	?	rs1800750	LTA;TNF;LTB	C___7514878_20	Forward	[A/G]	?	?	?	?	?	?	?	?	0.000378253413616747	Chr 6	216	0.995391705069124	A	G	0.0208333333333333	0.979166666666667	0	9	207	1	9	423	2
rs4073	4	74606024	?	rs4073	IL8	C__11748116_10	Forward	[A/T]	?	?	?	?	?	?	?	?	0.00966773329490289	Chr 4	193	0.889400921658986	A	T	0.375647668393782	0.624352331606218	26	93	74	24	145	241	48
rs10938397	4	45182527	?	rs10938397	0	C___1594245_10	Forward	[A/G]	?	?	?	?	?	?	?	?	0.000766440716897132	Chr 4	213	0.981566820276498	G	A	0.410798122065728	0.589201877934272	43	89	81	4	175	251	8
rs4402960	3	185511687	?	rs4402960	IGF2BP2	C___2165199_10	Forward	[G/T]	?	?	?	?	?	?	?	?	0.00155202495841456	Chr 3	208	0.958525	T	G	0.271634615384615	0.728365384615385	15	83	110	9	113	303	18
rs2030763	3	179964727	?	rs2030763	0	C____443622_10	Reverse	[A/G]	?	?	?	?	?	?	?	?	0.0133757746795387	Chr 3	212	0.976958525345622	A	G	0.448113	0.551887	41	108	63	5	190	234	10
rs4607103	3	64711904	?	rs4607103	ADAMTS9-AS2	C__26129590_10	Reverse	[C/T]	?	?	?	?	?	?	?	?	3.27615029556139e-05	Chr 3	215	0.990783410138249	T	C	0.330232558139535	0.669767441860465	21	100	94	2	142	288	4
rs9809104	3	39146429	?	rs9809104	WDR48;GORASP1;TTC21A	C__30049893_10	Reverse	[C/T]	?	?	?	?	?	?	?	?	0.000113783392864719	Chr 3	215	0.990783410138249	C	T	0.344186046511628	0.655813953488372	22	104	89	2	148	282	4
rs4955316	3	30415612	?	rs4955316	0	C__32319710_10	Forward	[G/T]	?	?	?	?	?	?	?	?	0.00269136691877059	Chr 3	216	0.995391705069124	G	T	0.344907407407407	0.655092592592593	22	105	89	1	149	283	2
rs3792267	2	241531174	?	rs3792267	CAPN10	C__27483762_10	Reverse	[A/G]	?	?	?	?	?	?	?	?	?	Chr 2	217	1	A	G	0.368663594470046	0.631336405529954	32	96	89	0	160	274	0
rs1569175	2	201021954	?	rs1569175	0	C____441412_10	Reverse	[C/T]	?	?	?	?	?	?	?	?	0.00193776962217196	Chr 2	201	0.926267281105991	T	C	0.31592	0.68408	19	89	93	16	127	275	32
rs1801262	2	182543455	?	rs1801262	NEUROD1	C__11951412_10	Forward	[C/T]	?	?	?	?	?	?	?	?	0.000161547878084645	Chr 2	215	0.990783410138249	T	C	0.286046511627907	0.713953488372093	18	87	110	2	123	307	4
rs16944	2	113594867	?	rs16944	IL1B	C___1839943_10	Forward	[G/A]	?	?	?	?	?	?	?	?	0.00590080228842893	Chr 2	208	0.958525	G	A	0.444711538461538	0.555288461538462	39	107	62	9	185	231	18
rs2516839	1	161013121	?	rs2516839	USF1;ARHGAP30;TSTD1	C___1839183_10	Reverse	[C/T]	?	?	?	?	?	?	?	?	0.00135865014105263	Chr 1	217	1	T	C	0.428571428571429	0.571428571428571	44	98	75	0	186	248	0
rs3737787	1	161009523	?	rs3737787	USF1;ARHGAP30;TSTD1	C___1459759_20	Forward	[A/G]	?	?	?	?	?	?	?	?	0.0144791094784972	Chr 1	215	0.990783410138249	A	G	0.267441860465116	0.732558139534884	18	79	118	2	115	315	4
rs7554936	1	151122489	?	rs7554936	LYSMD1;SEMA6C;TNFAIP8L2	C__26139689_10	Reverse	[C/T]	?	?	?	?	?	?	?	?	6.94537845662424e-05	Chr 1	216	0.995391705069124	C	T	0.326388888888889	0.673611111111111	28	85	103	1	141	291	2
rs2815752	1	72812440	?	rs2815752	0	C__26668839_10	Reverse	[G/A]	?	?	?	?	?	?	?	?	0.00743312754473446	Chr 1	217	1	G	A	0.253456221198157	0.746543778801843	15	80	122	0	110	324	0
rs6700896	1	66089782	?	rs6700896	LEPR	C__29991215_10	Forward	[C/T]	?	?	?	?	?	?	?	?	0.000604859613677289	Chr 1	217	1	C	T	0.470046082949309	0.529953917050691	45	114	58	0	204	230	0
rs12405556	1	66063117	?	rs12405556	LEPR	C__31223425_10	Forward	[G/T]	?	?	?	?	?	?	?	?	0.042117124884411	Chr 1	216	0.995391705069124	T	G	0.361111111111111	0.638888888888889	25	106	85	1	156	276	2
rs11208654	1	65965566	?	rs11208654	LEPR	C__31223513_10	Reverse	[C/T]	?	?	?	?	?	?	?	?	0.000180905720718272	Chr 1	208	0.958525	C	T	0.370192307692308	0.629807692307692	25	104	79	9	154	262	18
rs6541030	1	12608178	?	rs6541030	0	C__26052298_10	Reverse	[A/G]	?	?	?	?	?	?	?	?	0.00353658755713171	Chr 1	217	1	A	G	0.311059907834101	0.688940092165899	21	93	103	0	135	299	0
rs4846051	1	11854457	?	rs4846051	MTHFR	C__25763411_10	Reverse	[A/G]	?	?	?	?	?	?	?	?	0.0091900287573875	Chr 1	217	1	G	A	0.0184331797235023	0.981566820276498	0	8	209	0	8	426	0
rs2986742	1	6550376	?	rs2986742	PLEKHG5	C__16188366_10	Forward	[C/T]	?	?	?	?	?	?	?	?	?	Chr 1	213	0.981566820276498	C	T	0.140845070422535	0.859154929577465	6	48	159	4	60	366	8
