# Supplementary material for: Genetic Insights into Breast Cancer in Northeastern Mexico: Unveiling Gene–Environment Interactions and Their Links to Obesity and Metabolic Diseases
Source: Cancers (Basel). 2025 Mar 14;17(6):982. doi: 10.3390/cancers17060982 (PMC11940701; doi:10.3390/cancers17060982)
Supplement: Supplementary file 1 [file cancers-17-00982-s001.zip › Table S7 ENSEMBL VEP variants results.xlsx]

## Sheet: Hoja 1
ENSEMBL VEP BC 12 variants
#Uploaded_variation	Location	Allele	Consequence	IMPACT	SYMBOL	Gene	Feature_type	Feature	BIOTYPE	EXON	INTRON	HGVSc	HGVSp	cDNA_position	CDS_position	Protein_position	Amino_acids	Codons	Existing_variation	REF_ALLELE	UPLOADED_ALLELE	DISTANCE	STRAND	FLAGS	SYMBOL_SOURCE	HGNC_ID	CANONICAL	MANE	MANE_SELECT	MANE_PLUS_CLINICAL	TSL	APPRIS	CCDS	ENSP	SWISSPROT	TREMBL	UNIPARC	UNIPROT_ISOFORM	SIFT	PolyPhen	DOMAINS	miRNA	HGVS_OFFSET	AF	AFR_AF	AMR_AF	EAS_AF	EUR_AF	SAS_AF
rs3750804	10:113074091-113074091	A	intron_variant	MODIFIER	TCF7L2	ENSG00000148737	Transcript	ENST00000277945.12	protein_coding	-	4/12	ENST00000277945.12:c.483+33965C>A	-	-	-	-	-	-	rs3750804	C	C/A/T	-	1	-	HGNC	HGNC:11641	-	-	-	-	5	-	CCDS73197.1	ENSP00000277945	-	C6ZRK5.111	UPI0000EE3CA5	-	-	-	-	-	-	-	-	-	-	-	-
rs3750804	10:113074091-113074091	T	intron_variant	MODIFIER	TCF7L2	ENSG00000148737	Transcript	ENST00000277945.12	protein_coding	-	4/12	ENST00000277945.12:c.483+33965C>T	-	-	-	-	-	-	rs3750804	C	C/A/T	-	1	-	HGNC	HGNC:11641	-	-	-	-	5	-	CCDS73197.1	ENSP00000277945	-	C6ZRK5.111	UPI0000EE3CA5	-	-	-	-	-	-	0.2045	0.0454	0.2017	0.253	0.2724	0.3016
rs3750804	10:113074091-113074091	A	intron_variant	MODIFIER	TCF7L2	ENSG00000148737	Transcript	ENST00000346198.5	protein_coding	-	5/6	ENST00000346198.5:c.394-15309C>A	-	-	-	-	-	-	rs3750804	C	C/A/T	-	1	cds_start_NF,cds_end_NF	HGNC	HGNC:11641	-	-	-	-	3	-	-	ENSP00000345640	-	Q5VVR5.113	UPI0000458815	-	-	-	-	-	-	-	-	-	-	-	-
rs3750804	10:113074091-113074091	T	intron_variant	MODIFIER	TCF7L2	ENSG00000148737	Transcript	ENST00000346198.5	protein_coding	-	5/6	ENST00000346198.5:c.394-15309C>T	-	-	-	-	-	-	rs3750804	C	C/A/T	-	1	cds_start_NF,cds_end_NF	HGNC	HGNC:11641	-	-	-	-	3	-	-	ENSP00000345640	-	Q5VVR5.113	UPI0000458815	-	-	-	-	-	-	0.2045	0.0454	0.2017	0.253	0.2724	0.3016
rs3750804	10:113074091-113074091	A	intron_variant	MODIFIER	TCF7L2	ENSG00000148737	Transcript	ENST00000352065.10	protein_coding	-	4/14	ENST00000352065.10:c.483+33965C>A	-	-	-	-	-	-	rs3750804	C	C/A/T	-	1	-	HGNC	HGNC:11641	-	-	-	-	1	-	CCDS55729.1	ENSP00000344823	Q9NQB0.223	-	UPI0001E6E5B3	Q9NQB0-12	-	-	-	-	-	-	-	-	-	-	-
rs3750804	10:113074091-113074091	T	intron_variant	MODIFIER	TCF7L2	ENSG00000148737	Transcript	ENST00000352065.10	protein_coding	-	4/14	ENST00000352065.10:c.483+33965C>T	-	-	-	-	-	-	rs3750804	C	C/A/T	-	1	-	HGNC	HGNC:11641	-	-	-	-	1	-	CCDS55729.1	ENSP00000344823	Q9NQB0.223	-	UPI0001E6E5B3	Q9NQB0-12	-	-	-	-	-	0.2045	0.0454	0.2017	0.253	0.2724	0.3016
rs3750804	10:113074091-113074091	A	intron_variant	MODIFIER	TCF7L2	ENSG00000148737	Transcript	ENST00000355717.9	protein_coding	-	4/12	ENST00000355717.9:c.484-15309C>A	-	-	-	-	-	-	rs3750804	C	C/A/T	-	1	-	HGNC	HGNC:11641	-	-	-	-	1	-	CCDS53578.1	ENSP00000347949	Q9NQB0.223	-	UPI0001892BCB	Q9NQB0-11	-	-	-	-	-	-	-	-	-	-	-
rs3750804	10:113074091-113074091	T	intron_variant	MODIFIER	TCF7L2	ENSG00000148737	Transcript	ENST00000355717.9	protein_coding	-	4/12	ENST00000355717.9:c.484-15309C>T	-	-	-	-	-	-	rs3750804	C	C/A/T	-	1	-	HGNC	HGNC:11641	-	-	-	-	1	-	CCDS53578.1	ENSP00000347949	Q9NQB0.223	-	UPI0001892BCB	Q9NQB0-11	-	-	-	-	-	0.2045	0.0454	0.2017	0.253	0.2724	0.3016
rs3750804	10:113074091-113074091	A	intron_variant	MODIFIER	TCF7L2	ENSG00000148737	Transcript	ENST00000355995.9	protein_coding	-	5/14	ENST00000355995.9:c.552+33965C>A	-	-	-	-	-	-	rs3750804	C	C/A/T	-	1	-	HGNC	HGNC:11641	YES	MANE_Select	NM_001367943.1	-	1	-	CCDS91348.1	ENSP00000348274	Q9NQB0.223	-	UPI0000136848	Q9NQB0-1	-	-	-	-	-	-	-	-	-	-	-
rs3750804	10:113074091-113074091	T	intron_variant	MODIFIER	TCF7L2	ENSG00000148737	Transcript	ENST00000355995.9	protein_coding	-	5/14	ENST00000355995.9:c.552+33965C>T	-	-	-	-	-	-	rs3750804	C	C/A/T	-	1	-	HGNC	HGNC:11641	YES	MANE_Select	NM_001367943.1	-	1	-	CCDS91348.1	ENSP00000348274	Q9NQB0.223	-	UPI0000136848	Q9NQB0-1	-	-	-	-	-	0.2045	0.0454	0.2017	0.253	0.2724	0.3016
rs3750804	10:113074091-113074091	A	intron_variant	MODIFIER	TCF7L2	ENSG00000148737	Transcript	ENST00000369395.6	protein_coding	-	4/14	ENST00000369395.6:c.483+33965C>A	-	-	-	-	-	-	rs3750804	C	C/A/T	-	1	-	HGNC	HGNC:11641	-	-	-	-	1	-	CCDS81504.1	ENSP00000358402	-	Q5VVR7.133	UPI0001AF9FEE	-	-	-	-	-	-	-	-	-	-	-	-
rs3750804	10:113074091-113074091	T	intron_variant	MODIFIER	TCF7L2	ENSG00000148737	Transcript	ENST00000369395.6	protein_coding	-	4/14	ENST00000369395.6:c.483+33965C>T	-	-	-	-	-	-	rs3750804	C	C/A/T	-	1	-	HGNC	HGNC:11641	-	-	-	-	1	-	CCDS81504.1	ENSP00000358402	-	Q5VVR7.133	UPI0001AF9FEE	-	-	-	-	-	-	0.2045	0.0454	0.2017	0.253	0.2724	0.3016
rs3750804	10:113074091-113074091	A	intron_variant	MODIFIER	TCF7L2	ENSG00000148737	Transcript	ENST00000369397.8	protein_coding	-	4/13	ENST00000369397.8:c.483+33965C>A	-	-	-	-	-	-	rs3750804	C	C/A/T	-	1	-	HGNC	HGNC:11641	-	-	-	-	1	-	CCDS7576.1	ENSP00000358404	Q9NQB0.223	Q6FHW4.151	UPI000002B4A7	Q9NQB0-8	-	-	-	-	-	-	-	-	-	-	-
rs3750804	10:113074091-113074091	T	intron_variant	MODIFIER	TCF7L2	ENSG00000148737	Transcript	ENST00000369397.8	protein_coding	-	4/13	ENST00000369397.8:c.483+33965C>T	-	-	-	-	-	-	rs3750804	C	C/A/T	-	1	-	HGNC	HGNC:11641	-	-	-	-	1	-	CCDS7576.1	ENSP00000358404	Q9NQB0.223	Q6FHW4.151	UPI000002B4A7	Q9NQB0-8	-	-	-	-	-	0.2045	0.0454	0.2017	0.253	0.2724	0.3016
rs3750804	10:113074091-113074091	A	intron_variant	MODIFIER	TCF7L2	ENSG00000148737	Transcript	ENST00000534894.5	protein_coding	-	3/10	ENST00000534894.5:c.382-67093C>A	-	-	-	-	-	-	rs3750804	C	C/A/T	-	1	-	HGNC	HGNC:11641	-	-	-	-	1	-	CCDS73198.1	ENSP00000443626	-	A0A0A0MTL7.61	UPI0001E6E5B4	-	-	-	-	-	-	-	-	-	-	-	-
rs3750804	10:113074091-113074091	T	intron_variant	MODIFIER	TCF7L2	ENSG00000148737	Transcript	ENST00000534894.5	protein_coding	-	3/10	ENST00000534894.5:c.382-67093C>T	-	-	-	-	-	-	rs3750804	C	C/A/T	-	1	-	HGNC	HGNC:11641	-	-	-	-	1	-	CCDS73198.1	ENSP00000443626	-	A0A0A0MTL7.61	UPI0001E6E5B4	-	-	-	-	-	-	0.2045	0.0454	0.2017	0.253	0.2724	0.3016
rs3750804	10:113074091-113074091	A	intron_variant	MODIFIER	TCF7L2	ENSG00000148737	Transcript	ENST00000538897.5	protein_coding	-	5/13	ENST00000538897.5:c.552+33965C>A	-	-	-	-	-	-	rs3750804	C	C/A/T	-	1	-	HGNC	HGNC:11641	-	-	-	-	1	-	CCDS86148.1	ENSP00000446172	Q9NQB0.223	-	UPI000002B4A5	Q9NQB0-6	-	-	-	-	-	-	-	-	-	-	-
rs3750804	10:113074091-113074091	T	intron_variant	MODIFIER	TCF7L2	ENSG00000148737	Transcript	ENST00000538897.5	protein_coding	-	5/13	ENST00000538897.5:c.552+33965C>T	-	-	-	-	-	-	rs3750804	C	C/A/T	-	1	-	HGNC	HGNC:11641	-	-	-	-	1	-	CCDS86148.1	ENSP00000446172	Q9NQB0.223	-	UPI000002B4A5	Q9NQB0-6	-	-	-	-	-	0.2045	0.0454	0.2017	0.253	0.2724	0.3016
rs3750804	10:113074091-113074091	A	intron_variant	MODIFIER	TCF7L2	ENSG00000148737	Transcript	ENST00000545257.6	protein_coding	-	4/14	ENST00000545257.6:c.483+33965C>A	-	-	-	-	-	-	rs3750804	C	C/A/T	-	1	-	HGNC	HGNC:11641	-	-	-	-	1	P4	CCDS73196.1	ENSP00000440547	-	C6ZRJ7.104	UPI0001AF9FEC	-	-	-	-	-	-	-	-	-	-	-	-
rs3750804	10:113074091-113074091	T	intron_variant	MODIFIER	TCF7L2	ENSG00000148737	Transcript	ENST00000545257.6	protein_coding	-	4/14	ENST00000545257.6:c.483+33965C>T	-	-	-	-	-	-	rs3750804	C	C/A/T	-	1	-	HGNC	HGNC:11641	-	-	-	-	1	P4	CCDS73196.1	ENSP00000440547	-	C6ZRJ7.104	UPI0001AF9FEC	-	-	-	-	-	-	0.2045	0.0454	0.2017	0.253	0.2724	0.3016
rs3750804	10:113074091-113074091	A	intron_variant	MODIFIER	TCF7L2	ENSG00000148737	Transcript	ENST00000627217.3	protein_coding	-	5/13	ENST00000627217.3:c.552+33965C>A	-	-	-	-	-	-	rs3750804	C	C/A/T	-	1	-	HGNC	HGNC:11641	-	-	-	-	1	-	CCDS53577.1	ENSP00000486891	Q9NQB0.223	-	UPI000002B4A6	Q9NQB0-7	-	-	-	-	-	-	-	-	-	-	-
rs3750804	10:113074091-113074091	T	intron_variant	MODIFIER	TCF7L2	ENSG00000148737	Transcript	ENST00000627217.3	protein_coding	-	5/13	ENST00000627217.3:c.552+33965C>T	-	-	-	-	-	-	rs3750804	C	C/A/T	-	1	-	HGNC	HGNC:11641	-	-	-	-	1	-	CCDS53577.1	ENSP00000486891	Q9NQB0.223	-	UPI000002B4A6	Q9NQB0-7	-	-	-	-	-	0.2045	0.0454	0.2017	0.253	0.2724	0.3016
rs3750804	10:113074091-113074091	A	intron_variant	MODIFIER	TCF7L2	ENSG00000148737	Transcript	ENST00000629706.2	protein_coding	-	4/12	ENST00000629706.2:c.483+33965C>A	-	-	-	-	-	-	rs3750804	C	C/A/T	-	1	-	HGNC	HGNC:11641	-	-	-	-	1	-	-	ENSP00000487507	-	A0A0D9SGH8.57	UPI0001DE17E7	-	-	-	-	-	-	-	-	-	-	-	-
rs3750804	10:113074091-113074091	T	intron_variant	MODIFIER	TCF7L2	ENSG00000148737	Transcript	ENST00000629706.2	protein_coding	-	4/12	ENST00000629706.2:c.483+33965C>T	-	-	-	-	-	-	rs3750804	C	C/A/T	-	1	-	HGNC	HGNC:11641	-	-	-	-	1	-	-	ENSP00000487507	-	A0A0D9SGH8.57	UPI0001DE17E7	-	-	-	-	-	-	0.2045	0.0454	0.2017	0.253	0.2724	0.3016
rs3750804	10:113074091-113074091	A	intron_variant	MODIFIER	TCF7L2	ENSG00000148737	Transcript	ENST00000704414.1	protein_coding	-	4/12	ENST00000704414.1:c.483+33965C>A	-	-	-	-	-	-	rs3750804	C	C/A/T	-	1	-	HGNC	HGNC:11641	-	-	-	-	-	A1	CCDS91349.1	ENSP00000515891	-	A0A994J711.6	UPI00001F9736	-	-	-	-	-	-	-	-	-	-	-	-
rs3750804	10:113074091-113074091	T	intron_variant	MODIFIER	TCF7L2	ENSG00000148737	Transcript	ENST00000704414.1	protein_coding	-	4/12	ENST00000704414.1:c.483+33965C>T	-	-	-	-	-	-	rs3750804	C	C/A/T	-	1	-	HGNC	HGNC:11641	-	-	-	-	-	A1	CCDS91349.1	ENSP00000515891	-	A0A994J711.6	UPI00001F9736	-	-	-	-	-	-	0.2045	0.0454	0.2017	0.253	0.2724	0.3016
rs3750804	10:113074091-113074091	A	regulatory_region_variant	MODIFIER	-	-	RegulatoryFeature	ENSR10_D7LGQ	enhancer	-	-	-	-	-	-	-	-	-	rs3750804	C	C/A/T	-	-	-	-	-	-	-	-	-	-	-	-	-	-	-	-	-	-	-	-	-	-	-	-	-	-	-	-
rs3750804	10:113074091-113074091	T	regulatory_region_variant	MODIFIER	-	-	RegulatoryFeature	ENSR10_D7LGQ	enhancer	-	-	-	-	-	-	-	-	-	rs3750804	C	C/A/T	-	-	-	-	-	-	-	-	-	-	-	-	-	-	-	-	-	-	-	-	-	-	0.2045	0.0454	0.2017	0.253	0.2724	0.3016
rs3750805	10:113087384-113087384	T	intron_variant	MODIFIER	TCF7L2	ENSG00000148737	Transcript	ENST00000277945.12	protein_coding	-	4/12	ENST00000277945.12:c.483+47258A>T	-	-	-	-	-	-	rs3750805	A	A/T	-	1	-	HGNC	HGNC:11641	-	-	-	-	5	-	CCDS73197.1	ENSP00000277945	-	C6ZRK5.111	UPI0000EE3CA5	-	-	-	-	-	-	0.0889	0.1233	0.1124	0.0466	0.1183	0.0389
rs3750805	10:113087384-113087384	T	intron_variant	MODIFIER	TCF7L2	ENSG00000148737	Transcript	ENST00000346198.5	protein_coding	-	5/6	ENST00000346198.5:c.394-2016A>T	-	-	-	-	-	-	rs3750805	A	A/T	-	1	cds_start_NF,cds_end_NF	HGNC	HGNC:11641	-	-	-	-	3	-	-	ENSP00000345640	-	Q5VVR5.113	UPI0000458815	-	-	-	-	-	-	0.0889	0.1233	0.1124	0.0466	0.1183	0.0389
rs3750805	10:113087384-113087384	T	intron_variant	MODIFIER	TCF7L2	ENSG00000148737	Transcript	ENST00000352065.10	protein_coding	-	4/14	ENST00000352065.10:c.483+47258A>T	-	-	-	-	-	-	rs3750805	A	A/T	-	1	-	HGNC	HGNC:11641	-	-	-	-	1	-	CCDS55729.1	ENSP00000344823	Q9NQB0.223	-	UPI0001E6E5B3	Q9NQB0-12	-	-	-	-	-	0.0889	0.1233	0.1124	0.0466	0.1183	0.0389
rs3750805	10:113087384-113087384	T	intron_variant	MODIFIER	TCF7L2	ENSG00000148737	Transcript	ENST00000355717.9	protein_coding	-	4/12	ENST00000355717.9:c.484-2016A>T	-	-	-	-	-	-	rs3750805	A	A/T	-	1	-	HGNC	HGNC:11641	-	-	-	-	1	-	CCDS53578.1	ENSP00000347949	Q9NQB0.223	-	UPI0001892BCB	Q9NQB0-11	-	-	-	-	-	0.0889	0.1233	0.1124	0.0466	0.1183	0.0389
rs3750805	10:113087384-113087384	T	intron_variant	MODIFIER	TCF7L2	ENSG00000148737	Transcript	ENST00000355995.9	protein_coding	-	5/14	ENST00000355995.9:c.552+47258A>T	-	-	-	-	-	-	rs3750805	A	A/T	-	1	-	HGNC	HGNC:11641	YES	MANE_Select	NM_001367943.1	-	1	-	CCDS91348.1	ENSP00000348274	Q9NQB0.223	-	UPI0000136848	Q9NQB0-1	-	-	-	-	-	0.0889	0.1233	0.1124	0.0466	0.1183	0.0389
rs3750805	10:113087384-113087384	T	intron_variant	MODIFIER	TCF7L2	ENSG00000148737	Transcript	ENST00000369395.6	protein_coding	-	4/14	ENST00000369395.6:c.483+47258A>T	-	-	-	-	-	-	rs3750805	A	A/T	-	1	-	HGNC	HGNC:11641	-	-	-	-	1	-	CCDS81504.1	ENSP00000358402	-	Q5VVR7.133	UPI0001AF9FEE	-	-	-	-	-	-	0.0889	0.1233	0.1124	0.0466	0.1183	0.0389
rs3750805	10:113087384-113087384	T	intron_variant	MODIFIER	TCF7L2	ENSG00000148737	Transcript	ENST00000369397.8	protein_coding	-	4/13	ENST00000369397.8:c.483+47258A>T	-	-	-	-	-	-	rs3750805	A	A/T	-	1	-	HGNC	HGNC:11641	-	-	-	-	1	-	CCDS7576.1	ENSP00000358404	Q9NQB0.223	Q6FHW4.151	UPI000002B4A7	Q9NQB0-8	-	-	-	-	-	0.0889	0.1233	0.1124	0.0466	0.1183	0.0389
rs3750805	10:113087384-113087384	T	intron_variant	MODIFIER	TCF7L2	ENSG00000148737	Transcript	ENST00000534894.5	protein_coding	-	3/10	ENST00000534894.5:c.382-53800A>T	-	-	-	-	-	-	rs3750805	A	A/T	-	1	-	HGNC	HGNC:11641	-	-	-	-	1	-	CCDS73198.1	ENSP00000443626	-	A0A0A0MTL7.61	UPI0001E6E5B4	-	-	-	-	-	-	0.0889	0.1233	0.1124	0.0466	0.1183	0.0389
rs3750805	10:113087384-113087384	T	intron_variant	MODIFIER	TCF7L2	ENSG00000148737	Transcript	ENST00000538897.5	protein_coding	-	5/13	ENST00000538897.5:c.552+47258A>T	-	-	-	-	-	-	rs3750805	A	A/T	-	1	-	HGNC	HGNC:11641	-	-	-	-	1	-	CCDS86148.1	ENSP00000446172	Q9NQB0.223	-	UPI000002B4A5	Q9NQB0-6	-	-	-	-	-	0.0889	0.1233	0.1124	0.0466	0.1183	0.0389
rs3750805	10:113087384-113087384	T	intron_variant	MODIFIER	TCF7L2	ENSG00000148737	Transcript	ENST00000545257.6	protein_coding	-	4/14	ENST00000545257.6:c.483+47258A>T	-	-	-	-	-	-	rs3750805	A	A/T	-	1	-	HGNC	HGNC:11641	-	-	-	-	1	P4	CCDS73196.1	ENSP00000440547	-	C6ZRJ7.104	UPI0001AF9FEC	-	-	-	-	-	-	0.0889	0.1233	0.1124	0.0466	0.1183	0.0389
rs3750805	10:113087384-113087384	T	intron_variant	MODIFIER	TCF7L2	ENSG00000148737	Transcript	ENST00000627217.3	protein_coding	-	5/13	ENST00000627217.3:c.552+47258A>T	-	-	-	-	-	-	rs3750805	A	A/T	-	1	-	HGNC	HGNC:11641	-	-	-	-	1	-	CCDS53577.1	ENSP00000486891	Q9NQB0.223	-	UPI000002B4A6	Q9NQB0-7	-	-	-	-	-	0.0889	0.1233	0.1124	0.0466	0.1183	0.0389
rs3750805	10:113087384-113087384	T	intron_variant	MODIFIER	TCF7L2	ENSG00000148737	Transcript	ENST00000629706.2	protein_coding	-	4/12	ENST00000629706.2:c.483+47258A>T	-	-	-	-	-	-	rs3750805	A	A/T	-	1	-	HGNC	HGNC:11641	-	-	-	-	1	-	-	ENSP00000487507	-	A0A0D9SGH8.57	UPI0001DE17E7	-	-	-	-	-	-	0.0889	0.1233	0.1124	0.0466	0.1183	0.0389
rs3750805	10:113087384-113087384	T	intron_variant	MODIFIER	TCF7L2	ENSG00000148737	Transcript	ENST00000704414.1	protein_coding	-	4/12	ENST00000704414.1:c.483+47258A>T	-	-	-	-	-	-	rs3750805	A	A/T	-	1	-	HGNC	HGNC:11641	-	-	-	-	-	A1	CCDS91349.1	ENSP00000515891	-	A0A994J711.6	UPI00001F9736	-	-	-	-	-	-	0.0889	0.1233	0.1124	0.0466	0.1183	0.0389
rs3750805	10:113087384-113087384	T	downstream_gene_variant	MODIFIER	-	ENSG00000310404	Transcript	ENST00000849562.1	lncRNA	-	-	-	-	-	-	-	-	-	rs3750805	A	A/T	2960	-1	-	-	-	YES	-	-	-	-	-	-	-	-	-	-	-	-	-	-	-	-	0.0889	0.1233	0.1124	0.0466	0.1183	0.0389
rs3750805	10:113087384-113087384	T	regulatory_region_variant	MODIFIER	-	-	RegulatoryFeature	ENSR10_CF7ZH	enhancer	-	-	-	-	-	-	-	-	-	rs3750805	A	A/T	-	-	-	-	-	-	-	-	-	-	-	-	-	-	-	-	-	-	-	-	-	-	0.0889	0.1233	0.1124	0.0466	0.1183	0.0389
rs1800955	11:636784-636784	C	upstream_gene_variant	MODIFIER	DRD4	ENSG00000069696	Transcript	ENST00000176183.6	protein_coding	-	-	-	-	-	-	-	-	-	rs1800955,CR994758	T	T/C/G	485	1	-	HGNC	HGNC:3025	YES	MANE_Select	NM_000797.4	-	1	P1	CCDS7710.1	ENSP00000176183	P21917.211	-	UPI000011F17B	-	-	-	-	-	-	0.4058	0.4077	0.3732	0.4058	0.4115	0.4202
rs1800955	11:636784-636784	G	upstream_gene_variant	MODIFIER	DRD4	ENSG00000069696	Transcript	ENST00000176183.6	protein_coding	-	-	-	-	-	-	-	-	-	rs1800955,CR994758	T	T/C/G	485	1	-	HGNC	HGNC:3025	YES	MANE_Select	NM_000797.4	-	1	P1	CCDS7710.1	ENSP00000176183	P21917.211	-	UPI000011F17B	-	-	-	-	-	-	-	-	-	-	-	-
rs1800955	11:636784-636784	C	upstream_gene_variant	MODIFIER	DRD4	ENSG00000069696	Transcript	ENST00000528733.1	protein_coding_CDS_not_defined	-	-	-	-	-	-	-	-	-	rs1800955,CR994758	T	T/C/G	2273	1	-	HGNC	HGNC:3025	-	-	-	-	3	-	-	-	-	-	-	-	-	-	-	-	-	0.4058	0.4077	0.3732	0.4058	0.4115	0.4202
rs1800955	11:636784-636784	G	upstream_gene_variant	MODIFIER	DRD4	ENSG00000069696	Transcript	ENST00000528733.1	protein_coding_CDS_not_defined	-	-	-	-	-	-	-	-	-	rs1800955,CR994758	T	T/C/G	2273	1	-	HGNC	HGNC:3025	-	-	-	-	3	-	-	-	-	-	-	-	-	-	-	-	-	-	-	-	-	-	-
rs5218	11:17387522-17387522	A	synonymous_variant	LOW	KCNJ11	ENSG00000187486	Transcript	ENST00000339994.5	protein_coding	1/1	-	ENST00000339994.5:c.570C>T	ENSP00000345708.4:p.Ala190%3D	1138	570	190	A	gcC/gcT	rs5218,CM035697,COSV60594603	G	G/A/T	-	-1	-	HGNC	HGNC:6257	YES	MANE_Select	NM_000525.4	-	-	P1	CCDS31436.1	ENSP00000345708	Q14654.227	B2RC52.108	UPI0000161990	Q14654-1	-	-	Gene3D:2.60.40.1400,PDB-ENSP_mappings:6c3o.A,PDB-ENSP_mappings:6c3o.B,PDB-ENSP_mappings:6c3o.C,PDB-ENSP_mappings:6c3o.D,PDB-ENSP_mappings:6c3p.A,PDB-ENSP_mappings:6c3p.B,PDB-ENSP_mappings:6c3p.C,PDB-ENSP_mappings:6c3p.D,PDB-ENSP_mappings:7s5t.A,PDB-ENSP_mappings:7s5t.B,PDB-ENSP_mappings:7s5t.C,PDB-ENSP_mappings:7s5t.D,PDB-ENSP_mappings:7s5x.A,PDB-ENSP_mappings:7s5x.B,PDB-ENSP_mappings:7s5x.C,PDB-…	-	-	0.2274	0.0257	0.1816	0.5129	0.3221	0.1411
rs5218	11:17387522-17387522	T	synonymous_variant	LOW	KCNJ11	ENSG00000187486	Transcript	ENST00000339994.5	protein_coding	1/1	-	ENST00000339994.5:c.570C>A	ENSP00000345708.4:p.Ala190%3D	1138	570	190	A	gcC/gcA	rs5218,CM035697,COSV60594603	G	G/A/T	-	-1	-	HGNC	HGNC:6257	YES	MANE_Select	NM_000525.4	-	-	P1	CCDS31436.1	ENSP00000345708	Q14654.227	B2RC52.108	UPI0000161990	Q14654-1	-	-	Gene3D:2.60.40.1400,PDB-ENSP_mappings:6c3o.A,PDB-ENSP_mappings:6c3o.B,PDB-ENSP_mappings:6c3o.C,PDB-ENSP_mappings:6c3o.D,PDB-ENSP_mappings:6c3p.A,PDB-ENSP_mappings:6c3p.B,PDB-ENSP_mappings:6c3p.C,PDB-ENSP_mappings:6c3p.D,PDB-ENSP_mappings:7s5t.A,PDB-ENSP_mappings:7s5t.B,PDB-ENSP_mappings:7s5t.C,PDB-ENSP_mappings:7s5t.D,PDB-ENSP_mappings:7s5x.A,PDB-ENSP_mappings:7s5x.B,PDB-ENSP_mappings:7s5x.C,PDB-…	-	-	-	-	-	-	-	-
rs5218	11:17387522-17387522	A	upstream_gene_variant	MODIFIER	KCNJ11	ENSG00000187486	Transcript	ENST00000526747.1	protein_coding_CDS_not_defined	-	-	-	-	-	-	-	-	-	rs5218,CM035697,COSV60594603	G	G/A/T	772	-1	-	HGNC	HGNC:6257	-	-	-	-	3	-	-	-	-	-	-	-	-	-	-	-	-	0.2274	0.0257	0.1816	0.5129	0.3221	0.1411
rs5218	11:17387522-17387522	T	upstream_gene_variant	MODIFIER	KCNJ11	ENSG00000187486	Transcript	ENST00000526747.1	protein_coding_CDS_not_defined	-	-	-	-	-	-	-	-	-	rs5218,CM035697,COSV60594603	G	G/A/T	772	-1	-	HGNC	HGNC:6257	-	-	-	-	3	-	-	-	-	-	-	-	-	-	-	-	-	-	-	-	-	-	-
rs5218	11:17387522-17387522	A	synonymous_variant	LOW	KCNJ11	ENSG00000187486	Transcript	ENST00000526912.1	protein_coding	3/3	-	ENST00000526912.1:c.309C>T	ENSP00000432729.1:p.Ala103%3D	629	309	103	A	gcC/gcT	rs5218,CM035697,COSV60594603	G	G/A/T	-	-1	cds_end_NF	HGNC	HGNC:6257	-	-	-	-	3	-	-	ENSP00000432729	-	E9PPF1.81	UPI0001F78764	-	-	-	PANTHER:PTHR11767,Pfam:PF17655,Superfamily:SSF81296,Gene3D:2.60.40.1400,AFDB-ENSP_mappings:AF-E9PPF1-F1	-	-	0.2274	0.0257	0.1816	0.5129	0.3221	0.1411
rs5218	11:17387522-17387522	T	synonymous_variant	LOW	KCNJ11	ENSG00000187486	Transcript	ENST00000526912.1	protein_coding	3/3	-	ENST00000526912.1:c.309C>A	ENSP00000432729.1:p.Ala103%3D	629	309	103	A	gcC/gcA	rs5218,CM035697,COSV60594603	G	G/A/T	-	-1	cds_end_NF	HGNC	HGNC:6257	-	-	-	-	3	-	-	ENSP00000432729	-	E9PPF1.81	UPI0001F78764	-	-	-	PANTHER:PTHR11767,Pfam:PF17655,Superfamily:SSF81296,Gene3D:2.60.40.1400,AFDB-ENSP_mappings:AF-E9PPF1-F1	-	-	-	-	-	-	-	-
rs5218	11:17387522-17387522	A	synonymous_variant	LOW	KCNJ11	ENSG00000187486	Transcript	ENST00000528731.1	protein_coding	2/2	-	ENST00000528731.1:c.309C>T	ENSP00000434755.1:p.Ala103%3D	483	309	103	A	gcC/gcT	rs5218,CM035697,COSV60594603	G	G/A/T	-	-1	-	HGNC	HGNC:6257	-	-	-	-	1	-	CCDS53606.1	ENSP00000434755	Q14654.227	-	UPI00001F9E13	Q14654-2	-	-	Gene3D:2.60.40.1400,AFDB-ENSP_mappings:AF-Q14654-F1,Pfam:PF17655,PIRSF:PIRSF005465,PANTHER:PTHR11767,Superfamily:SSF81296	-	-	0.2274	0.0257	0.1816	0.5129	0.3221	0.1411
rs5218	11:17387522-17387522	T	synonymous_variant	LOW	KCNJ11	ENSG00000187486	Transcript	ENST00000528731.1	protein_coding	2/2	-	ENST00000528731.1:c.309C>A	ENSP00000434755.1:p.Ala103%3D	483	309	103	A	gcC/gcA	rs5218,CM035697,COSV60594603	G	G/A/T	-	-1	-	HGNC	HGNC:6257	-	-	-	-	1	-	CCDS53606.1	ENSP00000434755	Q14654.227	-	UPI00001F9E13	Q14654-2	-	-	Gene3D:2.60.40.1400,AFDB-ENSP_mappings:AF-Q14654-F1,Pfam:PF17655,PIRSF:PIRSF005465,PANTHER:PTHR11767,Superfamily:SSF81296	-	-	-	-	-	-	-	-
rs5218	11:17387522-17387522	A	downstream_gene_variant	MODIFIER	KCNJ11	ENSG00000187486	Transcript	ENST00000528992.2	protein_coding	-	-	-	-	-	-	-	-	-	rs5218,CM035697,COSV60594603	G	G/A/T	121	-1	cds_end_NF	HGNC	HGNC:6257	-	-	-	-	4	-	-	ENSP00000436479	-	H0YES9.68	UPI001B89B67A	-	-	-	-	-	-	0.2274	0.0257	0.1816	0.5129	0.3221	0.1411
rs5218	11:17387522-17387522	T	downstream_gene_variant	MODIFIER	KCNJ11	ENSG00000187486	Transcript	ENST00000528992.2	protein_coding	-	-	-	-	-	-	-	-	-	rs5218,CM035697,COSV60594603	G	G/A/T	121	-1	cds_end_NF	HGNC	HGNC:6257	-	-	-	-	4	-	-	ENSP00000436479	-	H0YES9.68	UPI001B89B67A	-	-	-	-	-	-	-	-	-	-	-	-
rs5218	11:17387522-17387522	A	downstream_gene_variant	MODIFIER	-	ENSG00000260196	Transcript	ENST00000568280.1	lncRNA	-	-	-	-	-	-	-	-	-	rs5218,CM035697,COSV60594603	G	G/A/T	3991	1	-	-	-	YES	-	-	-	-	-	-	-	-	-	-	-	-	-	-	-	-	0.2274	0.0257	0.1816	0.5129	0.3221	0.1411
rs5218	11:17387522-17387522	T	downstream_gene_variant	MODIFIER	-	ENSG00000260196	Transcript	ENST00000568280.1	lncRNA	-	-	-	-	-	-	-	-	-	rs5218,CM035697,COSV60594603	G	G/A/T	3991	1	-	-	-	YES	-	-	-	-	-	-	-	-	-	-	-	-	-	-	-	-	-	-	-	-	-	-
rs5218	11:17387522-17387522	A	downstream_gene_variant	MODIFIER	ABCC8	ENSG00000006071	Transcript	ENST00000643562.1	nonsense_mediated_decay	-	-	-	-	-	-	-	-	-	rs5218,CM035697,COSV60594603	G	G/A/T	4976	-1	-	HGNC	HGNC:59	-	-	-	-	-	-	-	ENSP00000496124	-	A0A2R8Y7I1.27	UPI000D18DA72	-	-	-	-	-	-	0.2274	0.0257	0.1816	0.5129	0.3221	0.1411
rs5218	11:17387522-17387522	T	downstream_gene_variant	MODIFIER	ABCC8	ENSG00000006071	Transcript	ENST00000643562.1	nonsense_mediated_decay	-	-	-	-	-	-	-	-	-	rs5218,CM035697,COSV60594603	G	G/A/T	4976	-1	-	HGNC	HGNC:59	-	-	-	-	-	-	-	ENSP00000496124	-	A0A2R8Y7I1.27	UPI000D18DA72	-	-	-	-	-	-	-	-	-	-	-	-
rs5218	11:17387522-17387522	A	downstream_gene_variant	MODIFIER	ABCC8	ENSG00000006071	Transcript	ENST00000644772.1	protein_coding	-	-	-	-	-	-	-	-	-	rs5218,CM035697,COSV60594603	G	G/A/T	4976	-1	-	HGNC	HGNC:59	-	-	-	-	-	-	CCDS86183.1	ENSP00000494321	-	A0A2R8Y4V0.33	UPI0007DC57EA	-	-	-	-	-	-	0.2274	0.0257	0.1816	0.5129	0.3221	0.1411
rs5218	11:17387522-17387522	T	downstream_gene_variant	MODIFIER	ABCC8	ENSG00000006071	Transcript	ENST00000644772.1	protein_coding	-	-	-	-	-	-	-	-	-	rs5218,CM035697,COSV60594603	G	G/A/T	4976	-1	-	HGNC	HGNC:59	-	-	-	-	-	-	CCDS86183.1	ENSP00000494321	-	A0A2R8Y4V0.33	UPI0007DC57EA	-	-	-	-	-	-	-	-	-	-	-	-
rs5218	11:17387522-17387522	A	synonymous_variant	LOW	KCNJ11	ENSG00000187486	Transcript	ENST00000682350.1	protein_coding	2/2	-	ENST00000682350.1:c.309C>T	ENSP00000508090.1:p.Ala103%3D	395	309	103	A	gcC/gcT	rs5218,CM035697,COSV60594603	G	G/A/T	-	-1	-	HGNC	HGNC:6257	-	-	-	-	-	-	CCDS53606.1	ENSP00000508090	Q14654.227	A0A804HHV7.9	UPI00001F9E13	Q14654-2	-	-	Pfam:PF17655,PANTHER:PTHR11767,Superfamily:SSF81296,Gene3D:2.60.40.1400,PIRSF:PIRSF005465,AFDB-ENSP_mappings:AF-A0A804HHV7-F1,AFDB-ENSP_mappings:AF-Q14654-F1	-	-	0.2274	0.0257	0.1816	0.5129	0.3221	0.1411
rs5218	11:17387522-17387522	T	synonymous_variant	LOW	KCNJ11	ENSG00000187486	Transcript	ENST00000682350.1	protein_coding	2/2	-	ENST00000682350.1:c.309C>A	ENSP00000508090.1:p.Ala103%3D	395	309	103	A	gcC/gcA	rs5218,CM035697,COSV60594603	G	G/A/T	-	-1	-	HGNC	HGNC:6257	-	-	-	-	-	-	CCDS53606.1	ENSP00000508090	Q14654.227	A0A804HHV7.9	UPI00001F9E13	Q14654-2	-	-	Pfam:PF17655,PANTHER:PTHR11767,Superfamily:SSF81296,Gene3D:2.60.40.1400,PIRSF:PIRSF005465,AFDB-ENSP_mappings:AF-A0A804HHV7-F1,AFDB-ENSP_mappings:AF-Q14654-F1	-	-	-	-	-	-	-	-
rs5218	11:17387522-17387522	A	synonymous_variant	LOW	KCNJ11	ENSG00000187486	Transcript	ENST00000682764.1	protein_coding	2/3	-	ENST00000682764.1:c.309C>T	ENSP00000506780.1:p.Ala103%3D	379	309	103	A	gcC/gcT	rs5218,CM035697,COSV60594603	G	G/A/T	-	-1	-	HGNC	HGNC:6257	-	-	-	-	-	-	CCDS53606.1	ENSP00000506780	Q14654.227	A0A804HHV7.9	UPI00001F9E13	Q14654-2	-	-	Gene3D:2.60.40.1400,AFDB-ENSP_mappings:AF-A0A804HHV7-F1,AFDB-ENSP_mappings:AF-Q14654-F1,Pfam:PF17655,PIRSF:PIRSF005465,PANTHER:PTHR11767,Superfamily:SSF81296	-	-	0.2274	0.0257	0.1816	0.5129	0.3221	0.1411
rs5218	11:17387522-17387522	T	synonymous_variant	LOW	KCNJ11	ENSG00000187486	Transcript	ENST00000682764.1	protein_coding	2/3	-	ENST00000682764.1:c.309C>A	ENSP00000506780.1:p.Ala103%3D	379	309	103	A	gcC/gcA	rs5218,CM035697,COSV60594603	G	G/A/T	-	-1	-	HGNC	HGNC:6257	-	-	-	-	-	-	CCDS53606.1	ENSP00000506780	Q14654.227	A0A804HHV7.9	UPI00001F9E13	Q14654-2	-	-	Gene3D:2.60.40.1400,AFDB-ENSP_mappings:AF-A0A804HHV7-F1,AFDB-ENSP_mappings:AF-Q14654-F1,Pfam:PF17655,PIRSF:PIRSF005465,PANTHER:PTHR11767,Superfamily:SSF81296	-	-	-	-	-	-	-	-
rs12792229	11:102718512-102718512	T	missense_variant	MODERATE	MMP8	ENSG00000118113	Transcript	ENST00000236826.8	protein_coding	5/10	-	ENST00000236826.8:c.686C>A	ENSP00000236826.3:p.Ser229Tyr	785	686	229	S/Y	tCt/tAt	rs12792229	G	G/T	-	-1	-	HGNC	HGNC:7175	YES	MANE_Select	NM_002424.3	-	1	P1	CCDS8320.1	ENSP00000236826	P22894.217	-	UPI00000422BB	-	deleterious(0)	possibly_damaging(0.675)	PDB-ENSP_mappings:1a85.A,PDB-ENSP_mappings:1a86.A,PDB-ENSP_mappings:1bzs.A,PDB-ENSP_mappings:1i73.A,PDB-ENSP_mappings:1i76.A,PDB-ENSP_mappings:1jan.A,PDB-ENSP_mappings:1jao.A,PDB-ENSP_mappings:1jap.A,PDB-ENSP_mappings:1jaq.A,PDB-ENSP_mappings:1jh1.A,PDB-ENSP_mappings:1jj9.A,PDB-ENSP_mappings:1kbc.A,PDB-ENSP_mappings:1kbc.B,PDB-ENSP_mappings:1mmb.A,PDB-ENSP_mappings:1mnc.A,PDB-ENSP_mappings:1zp5.A…	-	-	-	-	-	-	-	-
rs12792229	11:102718512-102718512	T	missense_variant	MODERATE	MMP8	ENSG00000118113	Transcript	ENST00000438475.2	protein_coding	5/9	-	ENST00000438475.2:c.614C>A	ENSP00000401004.2:p.Ser205Tyr	612	614	205	S/Y	tCt/tAt	rs12792229	G	G/T	-	-1	cds_start_NF	HGNC	HGNC:7175	-	-	-	-	5	-	-	ENSP00000401004	-	H7C1M3.80	UPI0001F78685	-	deleterious(0)	benign(0.344)	Gene3D:3.40.390.10,Pfam:PF00413,PIRSF:PIRSF001191,Prints:PR00138,PANTHER:PTHR10201,SMART:SM00235,Superfamily:SSF55486,CDD:cd04278	-	-	-	-	-	-	-	-
rs12792229	11:102718512-102718512	T	3_prime_UTR_variant,NMD_transcript_variant	MODIFIER	MMP8	ENSG00000118113	Transcript	ENST00000528662.6	nonsense_mediated_decay	7/12	-	ENST00000528662.6:c.*663C>A	-	989	-	-	-	-	rs12792229	G	G/T	-	-1	-	HGNC	HGNC:7175	-	-	-	-	5	-	-	ENSP00000431431	-	E9PL87.57	UPI0002B832F4	-	-	-	-	-	-	-	-	-	-	-	-
rs12792229	11:102718512-102718512	T	downstream_gene_variant	MODIFIER	MMP8	ENSG00000118113	Transcript	ENST00000531168.1	nonsense_mediated_decay	-	-	-	-	-	-	-	-	-	rs12792229	G	G/T	3988	-1	-	HGNC	HGNC:7175	-	-	-	-	3	-	-	ENSP00000433812	-	E9PJB3.78	UPI0001F78686	-	-	-	-	-	-	-	-	-	-	-	-
rs12792229	11:102718512-102718512	T	downstream_gene_variant	MODIFIER	MMP8	ENSG00000118113	Transcript	ENST00000532799.1	nonsense_mediated_decay	-	-	-	-	-	-	-	-	-	rs12792229	G	G/T	4031	-1	-	HGNC	HGNC:7175	-	-	-	-	3	-	-	ENSP00000431938	-	E9PIY7.56	UPI0001F78687	-	-	-	-	-	-	-	-	-	-	-	-
rs12792229	11:102718512-102718512	T	downstream_gene_variant	MODIFIER	MMP8	ENSG00000118113	Transcript	ENST00000533258.5	nonsense_mediated_decay	-	-	-	-	-	-	-	-	-	rs12792229	G	G/T	2957	-1	-	HGNC	HGNC:7175	-	-	-	-	3	-	-	ENSP00000437173	-	E9PJB3.78	UPI0001F78686	-	-	-	-	-	-	-	-	-	-	-	-
rs1121980	16:53775335-53775335	A	intron_variant,NMD_transcript_variant	MODIFIER	FTO	ENSG00000140718	Transcript	ENST00000464071.1	nonsense_mediated_decay	-	1/7	ENST00000464071.1:c.46-34805G>A	-	-	-	-	-	-	rs1121980	G	G/A/C	-	1	-	HGNC	HGNC:24678	-	-	-	-	2	-	-	ENSP00000418424	-	F8WCB8.68	UPI0001B79093	-	-	-	-	-	-	0.3704	0.4667	0.2896	0.2113	0.4433	0.3865
rs1121980	16:53775335-53775335	C	intron_variant,NMD_transcript_variant	MODIFIER	FTO	ENSG00000140718	Transcript	ENST00000464071.1	nonsense_mediated_decay	-	1/7	ENST00000464071.1:c.46-34805G>C	-	-	-	-	-	-	rs1121980	G	G/A/C	-	1	-	HGNC	HGNC:24678	-	-	-	-	2	-	-	ENSP00000418424	-	F8WCB8.68	UPI0001B79093	-	-	-	-	-	-	-	-	-	-	-	-
rs1121980	16:53775335-53775335	A	intron_variant	MODIFIER	FTO	ENSG00000140718	Transcript	ENST00000471389.6	protein_coding	-	1/8	ENST00000471389.6:c.46-34805G>A	-	-	-	-	-	-	rs1121980	G	G/A/C	-	1	-	HGNC	HGNC:24678	YES	MANE_Select	NM_001080432.3	-	1	P1	CCDS32448.1	ENSP00000418823	Q9C0B1.156	-	UPI000013D7B3	Q9C0B1-1	-	-	-	-	-	0.3704	0.4667	0.2896	0.2113	0.4433	0.3865
rs1121980	16:53775335-53775335	C	intron_variant	MODIFIER	FTO	ENSG00000140718	Transcript	ENST00000471389.6	protein_coding	-	1/8	ENST00000471389.6:c.46-34805G>C	-	-	-	-	-	-	rs1121980	G	G/A/C	-	1	-	HGNC	HGNC:24678	YES	MANE_Select	NM_001080432.3	-	1	P1	CCDS32448.1	ENSP00000418823	Q9C0B1.156	-	UPI000013D7B3	Q9C0B1-1	-	-	-	-	-	-	-	-	-	-	-
rs1121980	16:53775335-53775335	A	intron_variant,non_coding_transcript_variant	MODIFIER	FTO	ENSG00000140718	Transcript	ENST00000570395.1	protein_coding_CDS_not_defined	-	2/4	ENST00000570395.1:n.193+11055G>A	-	-	-	-	-	-	rs1121980	G	G/A/C	-	1	-	HGNC	HGNC:24678	-	-	-	-	4	-	-	-	-	-	-	-	-	-	-	-	-	0.3704	0.4667	0.2896	0.2113	0.4433	0.3865
rs1121980	16:53775335-53775335	C	intron_variant,non_coding_transcript_variant	MODIFIER	FTO	ENSG00000140718	Transcript	ENST00000570395.1	protein_coding_CDS_not_defined	-	2/4	ENST00000570395.1:n.193+11055G>C	-	-	-	-	-	-	rs1121980	G	G/A/C	-	1	-	HGNC	HGNC:24678	-	-	-	-	4	-	-	-	-	-	-	-	-	-	-	-	-	-	-	-	-	-	-
rs1121980	16:53775335-53775335	A	intron_variant,non_coding_transcript_variant	MODIFIER	FTO	ENSG00000140718	Transcript	ENST00000636030.1	protein_coding_CDS_not_defined	-	1/9	ENST00000636030.1:n.73-34805G>A	-	-	-	-	-	-	rs1121980	G	G/A/C	-	1	-	HGNC	HGNC:24678	-	-	-	-	5	-	-	-	-	-	-	-	-	-	-	-	-	0.3704	0.4667	0.2896	0.2113	0.4433	0.3865
rs1121980	16:53775335-53775335	C	intron_variant,non_coding_transcript_variant	MODIFIER	FTO	ENSG00000140718	Transcript	ENST00000636030.1	protein_coding_CDS_not_defined	-	1/9	ENST00000636030.1:n.73-34805G>C	-	-	-	-	-	-	rs1121980	G	G/A/C	-	1	-	HGNC	HGNC:24678	-	-	-	-	5	-	-	-	-	-	-	-	-	-	-	-	-	-	-	-	-	-	-
rs1121980	16:53775335-53775335	A	intron_variant	MODIFIER	FTO	ENSG00000140718	Transcript	ENST00000636218.1	protein_coding	-	1/8	ENST00000636218.1:c.46-34805G>A	-	-	-	-	-	-	rs1121980	G	G/A/C	-	1	-	HGNC	HGNC:24678	-	-	-	-	5	-	-	ENSP00000489641	-	A0A1B0GTC5.37	UPI0007DC62F5	-	-	-	-	-	-	0.3704	0.4667	0.2896	0.2113	0.4433	0.3865
rs1121980	16:53775335-53775335	C	intron_variant	MODIFIER	FTO	ENSG00000140718	Transcript	ENST00000636218.1	protein_coding	-	1/8	ENST00000636218.1:c.46-34805G>C	-	-	-	-	-	-	rs1121980	G	G/A/C	-	1	-	HGNC	HGNC:24678	-	-	-	-	5	-	-	ENSP00000489641	-	A0A1B0GTC5.37	UPI0007DC62F5	-	-	-	-	-	-	-	-	-	-	-	-
rs1121980	16:53775335-53775335	A	intron_variant	MODIFIER	FTO	ENSG00000140718	Transcript	ENST00000636491.1	protein_coding	-	2/9	ENST00000636491.1:c.28-34805G>A	-	-	-	-	-	-	rs1121980	G	G/A/C	-	1	-	HGNC	HGNC:24678	-	-	-	-	5	-	-	ENSP00000490047	-	A0A1B0GUC3.33	UPI0007E52BFD	-	-	-	-	-	-	0.3704	0.4667	0.2896	0.2113	0.4433	0.3865
rs1121980	16:53775335-53775335	C	intron_variant	MODIFIER	FTO	ENSG00000140718	Transcript	ENST00000636491.1	protein_coding	-	2/9	ENST00000636491.1:c.28-34805G>C	-	-	-	-	-	-	rs1121980	G	G/A/C	-	1	-	HGNC	HGNC:24678	-	-	-	-	5	-	-	ENSP00000490047	-	A0A1B0GUC3.33	UPI0007E52BFD	-	-	-	-	-	-	-	-	-	-	-	-
rs1121980	16:53775335-53775335	A	intron_variant,NMD_transcript_variant	MODIFIER	FTO	ENSG00000140718	Transcript	ENST00000636992.1	nonsense_mediated_decay	-	1/8	ENST00000636992.1:c.46-34805G>A	-	-	-	-	-	-	rs1121980	G	G/A/C	-	1	-	HGNC	HGNC:24678	-	-	-	-	5	-	-	ENSP00000489886	-	A0A1B0GTY1.30	UPI0007E52A62	-	-	-	-	-	-	0.3704	0.4667	0.2896	0.2113	0.4433	0.3865
rs1121980	16:53775335-53775335	C	intron_variant,NMD_transcript_variant	MODIFIER	FTO	ENSG00000140718	Transcript	ENST00000636992.1	nonsense_mediated_decay	-	1/8	ENST00000636992.1:c.46-34805G>C	-	-	-	-	-	-	rs1121980	G	G/A/C	-	1	-	HGNC	HGNC:24678	-	-	-	-	5	-	-	ENSP00000489886	-	A0A1B0GTY1.30	UPI0007E52A62	-	-	-	-	-	-	-	-	-	-	-	-
rs1121980	16:53775335-53775335	A	intron_variant	MODIFIER	FTO	ENSG00000140718	Transcript	ENST00000637001.1	protein_coding	-	1/8	ENST00000637001.1:c.46-34805G>A	-	-	-	-	-	-	rs1121980	G	G/A/C	-	1	-	HGNC	HGNC:24678	-	-	-	-	5	-	-	ENSP00000489936	-	A0A1B0GU26.31	UPI0007E52B9F	-	-	-	-	-	-	0.3704	0.4667	0.2896	0.2113	0.4433	0.3865
rs1121980	16:53775335-53775335	C	intron_variant	MODIFIER	FTO	ENSG00000140718	Transcript	ENST00000637001.1	protein_coding	-	1/8	ENST00000637001.1:c.46-34805G>C	-	-	-	-	-	-	rs1121980	G	G/A/C	-	1	-	HGNC	HGNC:24678	-	-	-	-	5	-	-	ENSP00000489936	-	A0A1B0GU26.31	UPI0007E52B9F	-	-	-	-	-	-	-	-	-	-	-	-
rs1121980	16:53775335-53775335	A	intron_variant,NMD_transcript_variant	MODIFIER	FTO	ENSG00000140718	Transcript	ENST00000637562.1	nonsense_mediated_decay	-	1/9	ENST00000637562.1:c.46-34805G>A	-	-	-	-	-	-	rs1121980	G	G/A/C	-	1	-	HGNC	HGNC:24678	-	-	-	-	5	-	-	ENSP00000490426	-	A0A1B0GV98.28	UPI0007E52A77	-	-	-	-	-	-	0.3704	0.4667	0.2896	0.2113	0.4433	0.3865
rs1121980	16:53775335-53775335	C	intron_variant,NMD_transcript_variant	MODIFIER	FTO	ENSG00000140718	Transcript	ENST00000637562.1	nonsense_mediated_decay	-	1/9	ENST00000637562.1:c.46-34805G>C	-	-	-	-	-	-	rs1121980	G	G/A/C	-	1	-	HGNC	HGNC:24678	-	-	-	-	5	-	-	ENSP00000490426	-	A0A1B0GV98.28	UPI0007E52A77	-	-	-	-	-	-	-	-	-	-	-	-
rs1121980	16:53775335-53775335	A	intron_variant,NMD_transcript_variant	MODIFIER	FTO	ENSG00000140718	Transcript	ENST00000637845.1	nonsense_mediated_decay	-	1/10	ENST00000637845.1:c.46-34805G>A	-	-	-	-	-	-	rs1121980	G	G/A/C	-	1	-	HGNC	HGNC:24678	-	-	-	-	5	-	-	ENSP00000489638	-	A0A1B0GTC3.30	UPI0007E52B49	-	-	-	-	-	-	0.3704	0.4667	0.2896	0.2113	0.4433	0.3865
rs1121980	16:53775335-53775335	C	intron_variant,NMD_transcript_variant	MODIFIER	FTO	ENSG00000140718	Transcript	ENST00000637845.1	nonsense_mediated_decay	-	1/10	ENST00000637845.1:c.46-34805G>C	-	-	-	-	-	-	rs1121980	G	G/A/C	-	1	-	HGNC	HGNC:24678	-	-	-	-	5	-	-	ENSP00000489638	-	A0A1B0GTC3.30	UPI0007E52B49	-	-	-	-	-	-	-	-	-	-	-	-
rs1121980	16:53775335-53775335	A	intron_variant	MODIFIER	FTO	ENSG00000140718	Transcript	ENST00000637969.1	protein_coding	-	1/10	ENST00000637969.1:c.46-34805G>A	-	-	-	-	-	-	rs1121980	G	G/A/C	-	1	-	HGNC	HGNC:24678	-	-	-	-	5	-	-	ENSP00000490516	-	A0A1B0GVH5.35	UPI0007E52CAB	-	-	-	-	-	-	0.3704	0.4667	0.2896	0.2113	0.4433	0.3865
rs1121980	16:53775335-53775335	C	intron_variant	MODIFIER	FTO	ENSG00000140718	Transcript	ENST00000637969.1	protein_coding	-	1/10	ENST00000637969.1:c.46-34805G>C	-	-	-	-	-	-	rs1121980	G	G/A/C	-	1	-	HGNC	HGNC:24678	-	-	-	-	5	-	-	ENSP00000490516	-	A0A1B0GVH5.35	UPI0007E52CAB	-	-	-	-	-	-	-	-	-	-	-	-
rs3751812	16:53784548-53784548	T	intron_variant,NMD_transcript_variant	MODIFIER	FTO	ENSG00000140718	Transcript	ENST00000464071.1	nonsense_mediated_decay	-	1/7	ENST00000464071.1:c.46-25592G>T	-	-	-	-	-	-	rs3751812	G	G/T	-	1	-	HGNC	HGNC:24678	-	-	-	-	2	-	-	ENSP00000418424	-	F8WCB8.68	UPI0001B79093	-	-	-	-	-	-	0.2194	0.0545	0.2277	0.1667	0.4135	0.2914
rs3751812	16:53784548-53784548	T	intron_variant	MODIFIER	FTO	ENSG00000140718	Transcript	ENST00000471389.6	protein_coding	-	1/8	ENST00000471389.6:c.46-25592G>T	-	-	-	-	-	-	rs3751812	G	G/T	-	1	-	HGNC	HGNC:24678	YES	MANE_Select	NM_001080432.3	-	1	P1	CCDS32448.1	ENSP00000418823	Q9C0B1.156	-	UPI000013D7B3	Q9C0B1-1	-	-	-	-	-	0.2194	0.0545	0.2277	0.1667	0.4135	0.2914
rs3751812	16:53784548-53784548	T	intron_variant,non_coding_transcript_variant	MODIFIER	FTO	ENSG00000140718	Transcript	ENST00000570395.1	protein_coding_CDS_not_defined	-	2/4	ENST00000570395.1:n.193+20268G>T	-	-	-	-	-	-	rs3751812	G	G/T	-	1	-	HGNC	HGNC:24678	-	-	-	-	4	-	-	-	-	-	-	-	-	-	-	-	-	0.2194	0.0545	0.2277	0.1667	0.4135	0.2914
rs3751812	16:53784548-53784548	T	intron_variant,non_coding_transcript_variant	MODIFIER	FTO	ENSG00000140718	Transcript	ENST00000636030.1	protein_coding_CDS_not_defined	-	1/9	ENST00000636030.1:n.73-25592G>T	-	-	-	-	-	-	rs3751812	G	G/T	-	1	-	HGNC	HGNC:24678	-	-	-	-	5	-	-	-	-	-	-	-	-	-	-	-	-	0.2194	0.0545	0.2277	0.1667	0.4135	0.2914
rs3751812	16:53784548-53784548	T	intron_variant	MODIFIER	FTO	ENSG00000140718	Transcript	ENST00000636218.1	protein_coding	-	1/8	ENST00000636218.1:c.46-25592G>T	-	-	-	-	-	-	rs3751812	G	G/T	-	1	-	HGNC	HGNC:24678	-	-	-	-	5	-	-	ENSP00000489641	-	A0A1B0GTC5.37	UPI0007DC62F5	-	-	-	-	-	-	0.2194	0.0545	0.2277	0.1667	0.4135	0.2914
rs3751812	16:53784548-53784548	T	intron_variant	MODIFIER	FTO	ENSG00000140718	Transcript	ENST00000636491.1	protein_coding	-	2/9	ENST00000636491.1:c.28-25592G>T	-	-	-	-	-	-	rs3751812	G	G/T	-	1	-	HGNC	HGNC:24678	-	-	-	-	5	-	-	ENSP00000490047	-	A0A1B0GUC3.33	UPI0007E52BFD	-	-	-	-	-	-	0.2194	0.0545	0.2277	0.1667	0.4135	0.2914
rs3751812	16:53784548-53784548	T	intron_variant,NMD_transcript_variant	MODIFIER	FTO	ENSG00000140718	Transcript	ENST00000636992.1	nonsense_mediated_decay	-	1/8	ENST00000636992.1:c.46-25592G>T	-	-	-	-	-	-	rs3751812	G	G/T	-	1	-	HGNC	HGNC:24678	-	-	-	-	5	-	-	ENSP00000489886	-	A0A1B0GTY1.30	UPI0007E52A62	-	-	-	-	-	-	0.2194	0.0545	0.2277	0.1667	0.4135	0.2914
rs3751812	16:53784548-53784548	T	intron_variant	MODIFIER	FTO	ENSG00000140718	Transcript	ENST00000637001.1	protein_coding	-	1/8	ENST00000637001.1:c.46-25592G>T	-	-	-	-	-	-	rs3751812	G	G/T	-	1	-	HGNC	HGNC:24678	-	-	-	-	5	-	-	ENSP00000489936	-	A0A1B0GU26.31	UPI0007E52B9F	-	-	-	-	-	-	0.2194	0.0545	0.2277	0.1667	0.4135	0.2914
rs3751812	16:53784548-53784548	T	intron_variant,NMD_transcript_variant	MODIFIER	FTO	ENSG00000140718	Transcript	ENST00000637562.1	nonsense_mediated_decay	-	1/9	ENST00000637562.1:c.46-25592G>T	-	-	-	-	-	-	rs3751812	G	G/T	-	1	-	HGNC	HGNC:24678	-	-	-	-	5	-	-	ENSP00000490426	-	A0A1B0GV98.28	UPI0007E52A77	-	-	-	-	-	-	0.2194	0.0545	0.2277	0.1667	0.4135	0.2914
rs3751812	16:53784548-53784548	T	intron_variant,NMD_transcript_variant	MODIFIER	FTO	ENSG00000140718	Transcript	ENST00000637845.1	nonsense_mediated_decay	-	1/10	ENST00000637845.1:c.46-25592G>T	-	-	-	-	-	-	rs3751812	G	G/T	-	1	-	HGNC	HGNC:24678	-	-	-	-	5	-	-	ENSP00000489638	-	A0A1B0GTC3.30	UPI0007E52B49	-	-	-	-	-	-	0.2194	0.0545	0.2277	0.1667	0.4135	0.2914
rs3751812	16:53784548-53784548	T	intron_variant	MODIFIER	FTO	ENSG00000140718	Transcript	ENST00000637969.1	protein_coding	-	1/10	ENST00000637969.1:c.46-25592G>T	-	-	-	-	-	-	rs3751812	G	G/T	-	1	-	HGNC	HGNC:24678	-	-	-	-	5	-	-	ENSP00000490516	-	A0A1B0GVH5.35	UPI0007E52CAB	-	-	-	-	-	-	0.2194	0.0545	0.2277	0.1667	0.4135	0.2914
rs3751812	16:53784548-53784548	T	regulatory_region_variant	MODIFIER	-	-	RegulatoryFeature	ENSR16_9RCDL	enhancer	-	-	-	-	-	-	-	-	-	rs3751812	G	G/T	-	-	-	-	-	-	-	-	-	-	-	-	-	-	-	-	-	-	-	-	-	-	0.2194	0.0545	0.2277	0.1667	0.4135	0.2914
rs11652805	17:64991033-64991033	T	downstream_gene_variant	MODIFIER	-	ENSG00000294581	Transcript	ENST00000724515.1	lncRNA	-	-	-	-	-	-	-	-	-	rs11652805	C	C/T	3998	1	-	-	-	YES	-	-	-	-	-	-	-	-	-	-	-	-	-	-	-	-	0.5881	0.0582	0.7579	0.7371	0.8171	0.7945
rs11652805	17:64991033-64991033	T	upstream_gene_variant	MODIFIER	-	ENSG00000294601	Transcript	ENST00000724672.1	lncRNA	-	-	-	-	-	-	-	-	-	rs11652805	C	C/T	4461	-1	-	-	-	YES	-	-	-	-	-	-	-	-	-	-	-	-	-	-	-	-	0.5881	0.0582	0.7579	0.7371	0.8171	0.7945
rs11652805	17:64991033-64991033	T	regulatory_region_variant	MODIFIER	-	-	RegulatoryFeature	ENSR17_9XRHB	enhancer	-	-	-	-	-	-	-	-	-	rs11652805	C	C/T	-	-	-	-	-	-	-	-	-	-	-	-	-	-	-	-	-	-	-	-	-	-	0.5881	0.0582	0.7579	0.7371	0.8171	0.7945
rs12946618	17:80603368-80603368	A	intron_variant	MODIFIER	RPTOR	ENSG00000141564	Transcript	ENST00000306801.8	protein_coding	-	1/33	ENST00000306801.8:c.163-22323G>A	-	-	-	-	-	-	rs12946618	G	G/A	-	1	-	HGNC	HGNC:30287	YES	MANE_Select	NM_020761.3	-	1	P1	CCDS11773.1	ENSP00000307272	Q8N122.201	-	UPI000007000F	Q8N122-1	-	-	-	-	-	0.1749	0.0461	0.1787	0.2569	0.2445	0.1902
rs12946618	17:80603368-80603368	A	upstream_gene_variant	MODIFIER	RPL31P7	ENSG00000232083	Transcript	ENST00000448339.1	processed_pseudogene	-	-	-	-	-	-	-	-	-	rs12946618	G	G/A	442	-1	-	HGNC	HGNC:31325	YES	-	-	-	-	-	-	-	-	-	-	-	-	-	-	-	-	0.1749	0.0461	0.1787	0.2569	0.2445	0.1902
rs12946618	17:80603368-80603368	A	intron_variant	MODIFIER	RPTOR	ENSG00000141564	Transcript	ENST00000544334.6	protein_coding	-	1/29	ENST00000544334.6:c.163-22323G>A	-	-	-	-	-	-	rs12946618	G	G/A	-	1	-	HGNC	HGNC:30287	-	-	-	-	5	-	CCDS54175.1	ENSP00000442479	Q8N122.201	-	UPI0001AE8261	Q8N122-3	-	-	-	-	-	0.1749	0.0461	0.1787	0.2569	0.2445	0.1902
rs12946618	17:80603368-80603368	A	intron_variant	MODIFIER	RPTOR	ENSG00000141564	Transcript	ENST00000570891.5	protein_coding	-	1/8	ENST00000570891.5:c.163-22323G>A	-	-	-	-	-	-	rs12946618	G	G/A	-	1	-	HGNC	HGNC:30287	-	-	-	-	1	-	-	ENSP00000460136	Q8N122.201	-	UPI0000231C31	Q8N122-2	-	-	-	-	-	0.1749	0.0461	0.1787	0.2569	0.2445	0.1902
rs12946618	17:80603368-80603368	A	intron_variant,NMD_transcript_variant	MODIFIER	RPTOR	ENSG00000141564	Transcript	ENST00000574767.5	nonsense_mediated_decay	-	1/11	ENST00000574767.5:c.163-22323G>A	-	-	-	-	-	-	rs12946618	G	G/A	-	1	-	HGNC	HGNC:30287	-	-	-	-	2	-	-	ENSP00000459701	-	I3L2I3.55	UPI00025A2DF8	-	-	-	-	-	-	0.1749	0.0461	0.1787	0.2569	0.2445	0.1902
rs12946618	17:80603368-80603368	A	intron_variant,non_coding_transcript_variant	MODIFIER	RPTOR	ENSG00000141564	Transcript	ENST00000577161.5	protein_coding_CDS_not_defined	-	1/21	ENST00000577161.5:n.962-22323G>A	-	-	-	-	-	-	rs12946618	G	G/A	-	1	-	HGNC	HGNC:30287	-	-	-	-	2	-	-	-	-	-	-	-	-	-	-	-	-	0.1749	0.0461	0.1787	0.2569	0.2445	0.1902
rs12946618	17:80603368-80603368	A	intron_variant,non_coding_transcript_variant	MODIFIER	RPTOR	ENSG00000141564	Transcript	ENST00000649732.1	retained_intron	-	1/5	ENST00000649732.1:n.919-22323G>A	-	-	-	-	-	-	rs12946618	G	G/A	-	1	-	HGNC	HGNC:30287	-	-	-	-	-	-	-	-	-	-	-	-	-	-	-	-	-	0.1749	0.0461	0.1787	0.2569	0.2445	0.1902
rs12946618	17:80603368-80603368	A	intron_variant	MODIFIER	RPTOR	ENSG00000141564	Transcript	ENST00000697423.1	protein_coding	-	1/33	ENST00000697423.1:c.217-22323G>A	-	-	-	-	-	-	rs12946618	G	G/A	-	1	-	HGNC	HGNC:30287	-	-	-	-	-	-	-	ENSP00000513305	-	A0A8V8TMD9.8	UPI0020B02BB8	-	-	-	-	-	-	0.1749	0.0461	0.1787	0.2569	0.2445	0.1902
rs2833483	21:31703091-31703091	A	intron_variant	MODIFIER	SCAF4	ENSG00000156304	Transcript	ENST00000286835.12	protein_coding	-	4/19	ENST00000286835.12:c.321+674A>T	-	-	-	-	-	-	rs2833483	T	T/A/C/G	-	-1	-	HGNC	HGNC:19304	YES	MANE_Select	NM_020706.2	-	1	P3	CCDS33537.1	ENSP00000286835	O95104.192	-	UPI0000206D66	O95104-1	-	-	-	-	-	-	-	-	-	-	-
rs2833483	21:31703091-31703091	C	intron_variant	MODIFIER	SCAF4	ENSG00000156304	Transcript	ENST00000286835.12	protein_coding	-	4/19	ENST00000286835.12:c.321+674A>G	-	-	-	-	-	-	rs2833483	T	T/A/C/G	-	-1	-	HGNC	HGNC:19304	YES	MANE_Select	NM_020706.2	-	1	P3	CCDS33537.1	ENSP00000286835	O95104.192	-	UPI0000206D66	O95104-1	-	-	-	-	-	0.2967	0.3691	0.2493	0.5119	0.0755	0.2382
rs2833483	21:31703091-31703091	G	intron_variant	MODIFIER	SCAF4	ENSG00000156304	Transcript	ENST00000286835.12	protein_coding	-	4/19	ENST00000286835.12:c.321+674A>C	-	-	-	-	-	-	rs2833483	T	T/A/C/G	-	-1	-	HGNC	HGNC:19304	YES	MANE_Select	NM_020706.2	-	1	P3	CCDS33537.1	ENSP00000286835	O95104.192	-	UPI0000206D66	O95104-1	-	-	-	-	-	-	-	-	-	-	-
rs2833483	21:31703091-31703091	A	intron_variant	MODIFIER	SCAF4	ENSG00000156304	Transcript	ENST00000399804.5	protein_coding	-	4/19	ENST00000399804.5:c.321+674A>T	-	-	-	-	-	-	rs2833483	T	T/A/C/G	-	-1	-	HGNC	HGNC:19304	-	-	-	-	1	A2	CCDS46644.1	ENSP00000382703	O95104.192	-	UPI00001C2045	O95104-2	-	-	-	-	-	-	-	-	-	-	-
rs2833483	21:31703091-31703091	C	intron_variant	MODIFIER	SCAF4	ENSG00000156304	Transcript	ENST00000399804.5	protein_coding	-	4/19	ENST00000399804.5:c.321+674A>G	-	-	-	-	-	-	rs2833483	T	T/A/C/G	-	-1	-	HGNC	HGNC:19304	-	-	-	-	1	A2	CCDS46644.1	ENSP00000382703	O95104.192	-	UPI00001C2045	O95104-2	-	-	-	-	-	0.2967	0.3691	0.2493	0.5119	0.0755	0.2382
rs2833483	21:31703091-31703091	G	intron_variant	MODIFIER	SCAF4	ENSG00000156304	Transcript	ENST00000399804.5	protein_coding	-	4/19	ENST00000399804.5:c.321+674A>C	-	-	-	-	-	-	rs2833483	T	T/A/C/G	-	-1	-	HGNC	HGNC:19304	-	-	-	-	1	A2	CCDS46644.1	ENSP00000382703	O95104.192	-	UPI00001C2045	O95104-2	-	-	-	-	-	-	-	-	-	-	-
rs2833483	21:31703091-31703091	A	intron_variant	MODIFIER	SCAF4	ENSG00000156304	Transcript	ENST00000434667.3	protein_coding	-	3/18	ENST00000434667.3:c.276+674A>T	-	-	-	-	-	-	rs2833483	T	T/A/C/G	-	-1	-	HGNC	HGNC:19304	-	-	-	-	1	-	CCDS54482.1	ENSP00000402377	O95104.192	-	UPI000194EC28	O95104-3	-	-	-	-	-	-	-	-	-	-	-
rs2833483	21:31703091-31703091	C	intron_variant	MODIFIER	SCAF4	ENSG00000156304	Transcript	ENST00000434667.3	protein_coding	-	3/18	ENST00000434667.3:c.276+674A>G	-	-	-	-	-	-	rs2833483	T	T/A/C/G	-	-1	-	HGNC	HGNC:19304	-	-	-	-	1	-	CCDS54482.1	ENSP00000402377	O95104.192	-	UPI000194EC28	O95104-3	-	-	-	-	-	0.2967	0.3691	0.2493	0.5119	0.0755	0.2382
rs2833483	21:31703091-31703091	G	intron_variant	MODIFIER	SCAF4	ENSG00000156304	Transcript	ENST00000434667.3	protein_coding	-	3/18	ENST00000434667.3:c.276+674A>C	-	-	-	-	-	-	rs2833483	T	T/A/C/G	-	-1	-	HGNC	HGNC:19304	-	-	-	-	1	-	CCDS54482.1	ENSP00000402377	O95104.192	-	UPI000194EC28	O95104-3	-	-	-	-	-	-	-	-	-	-	-
rs2833483	21:31703091-31703091	A	upstream_gene_variant	MODIFIER	HMGN1P2	ENSG00000229046	Transcript	ENST00000445197.1	processed_pseudogene	-	-	-	-	-	-	-	-	-	rs2833483	T	T/A/C/G	3464	1	-	HGNC	HGNC:4985	YES	-	-	-	-	-	-	-	-	-	-	-	-	-	-	-	-	-	-	-	-	-	-
rs2833483	21:31703091-31703091	C	upstream_gene_variant	MODIFIER	HMGN1P2	ENSG00000229046	Transcript	ENST00000445197.1	processed_pseudogene	-	-	-	-	-	-	-	-	-	rs2833483	T	T/A/C/G	3464	1	-	HGNC	HGNC:4985	YES	-	-	-	-	-	-	-	-	-	-	-	-	-	-	-	-	0.2967	0.3691	0.2493	0.5119	0.0755	0.2382
rs2833483	21:31703091-31703091	G	upstream_gene_variant	MODIFIER	HMGN1P2	ENSG00000229046	Transcript	ENST00000445197.1	processed_pseudogene	-	-	-	-	-	-	-	-	-	rs2833483	T	T/A/C/G	3464	1	-	HGNC	HGNC:4985	YES	-	-	-	-	-	-	-	-	-	-	-	-	-	-	-	-	-	-	-	-	-	-
rs2833483	21:31703091-31703091	A	upstream_gene_variant	MODIFIER	SCAF4	ENSG00000156304	Transcript	ENST00000467731.1	retained_intron	-	-	-	-	-	-	-	-	-	rs2833483	T	T/A/C/G	1268	-1	-	HGNC	HGNC:19304	-	-	-	-	1	-	-	-	-	-	-	-	-	-	-	-	-	-	-	-	-	-	-
rs2833483	21:31703091-31703091	C	upstream_gene_variant	MODIFIER	SCAF4	ENSG00000156304	Transcript	ENST00000467731.1	retained_intron	-	-	-	-	-	-	-	-	-	rs2833483	T	T/A/C/G	1268	-1	-	HGNC	HGNC:19304	-	-	-	-	1	-	-	-	-	-	-	-	-	-	-	-	-	0.2967	0.3691	0.2493	0.5119	0.0755	0.2382
rs2833483	21:31703091-31703091	G	upstream_gene_variant	MODIFIER	SCAF4	ENSG00000156304	Transcript	ENST00000467731.1	retained_intron	-	-	-	-	-	-	-	-	-	rs2833483	T	T/A/C/G	1268	-1	-	HGNC	HGNC:19304	-	-	-	-	1	-	-	-	-	-	-	-	-	-	-	-	-	-	-	-	-	-	-
rs2833483	21:31703091-31703091	A	intron_variant,non_coding_transcript_variant	MODIFIER	SCAF4	ENSG00000156304	Transcript	ENST00000485790.1	retained_intron	-	4/6	ENST00000485790.1:n.590+674A>T	-	-	-	-	-	-	rs2833483	T	T/A/C/G	-	-1	-	HGNC	HGNC:19304	-	-	-	-	2	-	-	-	-	-	-	-	-	-	-	-	-	-	-	-	-	-	-
rs2833483	21:31703091-31703091	C	intron_variant,non_coding_transcript_variant	MODIFIER	SCAF4	ENSG00000156304	Transcript	ENST00000485790.1	retained_intron	-	4/6	ENST00000485790.1:n.590+674A>G	-	-	-	-	-	-	rs2833483	T	T/A/C/G	-	-1	-	HGNC	HGNC:19304	-	-	-	-	2	-	-	-	-	-	-	-	-	-	-	-	-	0.2967	0.3691	0.2493	0.5119	0.0755	0.2382
rs2833483	21:31703091-31703091	G	intron_variant,non_coding_transcript_variant	MODIFIER	SCAF4	ENSG00000156304	Transcript	ENST00000485790.1	retained_intron	-	4/6	ENST00000485790.1:n.590+674A>C	-	-	-	-	-	-	rs2833483	T	T/A/C/G	-	-1	-	HGNC	HGNC:19304	-	-	-	-	2	-	-	-	-	-	-	-	-	-	-	-	-	-	-	-	-	-	-
rs3856806	3:12434058-12434058	T	synonymous_variant	LOW	PPARG	ENSG00000132170	Transcript	ENST00000287820.10	protein_coding	7/7	-	ENST00000287820.10:c.1431C>T	ENSP00000287820.6:p.His477%3D	1552	1431	477	H	caC/caT	rs3856806,CM994587,COSV55140736	C	C/T	-	1	-	HGNC	HGNC:9236	-	-	-	-	1	-	CCDS2609.1	ENSP00000287820	P37231.282	-	UPI0000055911	P37231-1	-	-	Gene3D:1.10.565.10,PDB-ENSP_mappings:1fm6.D,PDB-ENSP_mappings:1fm6.X,PDB-ENSP_mappings:1fm9.D,PDB-ENSP_mappings:1i7i.A,PDB-ENSP_mappings:1i7i.B,PDB-ENSP_mappings:1k74.D,PDB-ENSP_mappings:1knu.A,PDB-ENSP_mappings:1knu.B,PDB-ENSP_mappings:1nyx.A,PDB-ENSP_mappings:1nyx.B,PDB-ENSP_mappings:1prg.A,PDB-ENSP_mappings:1prg.B,PDB-ENSP_mappings:1rdt.D,PDB-ENSP_mappings:1wm0.X,PDB-ENSP_mappings:1zeo.A,PDB-E…	-	-	0.1266	0.0484	0.1138	0.2113	0.1213	0.1595
rs3856806	3:12434058-12434058	T	synonymous_variant	LOW	PPARG	ENSG00000132170	Transcript	ENST00000309576.11	protein_coding	8/8	-	ENST00000309576.11:c.1341C>T	ENSP00000312472.7:p.His447%3D	1584	1341	447	H	caC/caT	rs3856806,CM994587,COSV55140736	C	C/T	-	1	-	HGNC	HGNC:9236	-	-	-	-	2	P1	CCDS2610.3	ENSP00000312472	-	E9PFV2.94	UPI000002B173	-	-	-	Gene3D:1.10.565.10,AFDB-ENSP_mappings:AF-E9PFV2-F1,Pfam:PF00104,Prints:PR00398,PROSITE_profiles:PS51843,PANTHER:PTHR24082,Superfamily:SSF48508,CDD:cd06932	-	-	0.1266	0.0484	0.1138	0.2113	0.1213	0.1595
rs3856806	3:12434058-12434058	T	downstream_gene_variant	MODIFIER	PPARG	ENSG00000132170	Transcript	ENST00000396999.3	nonsense_mediated_decay	-	-	-	-	-	-	-	-	-	rs3856806,CM994587,COSV55140736	C	C/T	155	1	-	HGNC	HGNC:9236	-	-	-	-	1	-	-	ENSP00000380195	-	A0A499FIV4.22	UPI00108C29F2	-	-	-	-	-	-	0.1266	0.0484	0.1138	0.2113	0.1213	0.1595
rs3856806	3:12434058-12434058	T	3_prime_UTR_variant	MODIFIER	PPARG	ENSG00000132170	Transcript	ENST00000397000.6	protein_coding	6/6	-	ENST00000397000.6:c.*143C>T	-	964	-	-	-	-	rs3856806,CM994587,COSV55140736	C	C/T	-	1	-	HGNC	HGNC:9236	-	-	-	-	1	-	CCDS87046.2	ENSP00000380196	-	E9PFX5.105	UPI00005197A4	-	-	-	-	-	-	0.1266	0.0484	0.1138	0.2113	0.1213	0.1595
rs3856806	3:12434058-12434058	T	synonymous_variant	LOW	PPARG	ENSG00000132170	Transcript	ENST00000397010.7	protein_coding	8/8	-	ENST00000397010.7:c.1341C>T	ENSP00000380205.3:p.His447%3D	1731	1341	447	H	caC/caT	rs3856806,CM994587,COSV55140736	C	C/T	-	1	-	HGNC	HGNC:9236	-	-	-	-	1	P1	CCDS2610.3	ENSP00000380205	-	E9PFV2.94	UPI000002B173	-	-	-	PANTHER:PTHR24082,Pfam:PF00104,PROSITE_profiles:PS51843,CDD:cd06932,Gene3D:1.10.565.10,Superfamily:SSF48508,Prints:PR00398,AFDB-ENSP_mappings:AF-E9PFV2-F1	-	-	0.1266	0.0484	0.1138	0.2113	0.1213	0.1595
rs3856806	3:12434058-12434058	T	synonymous_variant	LOW	PPARG	ENSG00000132170	Transcript	ENST00000397015.7	protein_coding	7/7	-	ENST00000397015.7:c.1341C>T	ENSP00000380210.3:p.His447%3D	1486	1341	447	H	caC/caT	rs3856806,CM994587,COSV55140736	C	C/T	-	1	-	HGNC	HGNC:9236	-	-	-	-	1	P1	CCDS2610.3	ENSP00000380210	-	E9PFV2.94	UPI000002B173	-	-	-	Gene3D:1.10.565.10,AFDB-ENSP_mappings:AF-E9PFV2-F1,Pfam:PF00104,Prints:PR00398,PROSITE_profiles:PS51843,PANTHER:PTHR24082,Superfamily:SSF48508,CDD:cd06932	-	-	0.1266	0.0484	0.1138	0.2113	0.1213	0.1595
rs3856806	3:12434058-12434058	T	3_prime_UTR_variant,NMD_transcript_variant	MODIFIER	PPARG	ENSG00000132170	Transcript	ENST00000397023.5	nonsense_mediated_decay	8/8	-	ENST00000397023.5:c.*1569C>T	-	1716	-	-	-	-	rs3856806,CM994587,COSV55140736	C	C/T	-	1	-	HGNC	HGNC:9236	-	-	-	-	5	-	-	ENSP00000380218	-	E9PFV3.61	UPI000198C880	-	-	-	-	-	-	0.1266	0.0484	0.1138	0.2113	0.1213	0.1595
rs3856806	3:12434058-12434058	T	synonymous_variant	LOW	PPARG	ENSG00000132170	Transcript	ENST00000397026.7	protein_coding	9/9	-	ENST00000397026.7:c.1341C>T	ENSP00000380221.3:p.His447%3D	1748	1341	447	H	caC/caT	rs3856806,CM994587,COSV55140736	C	C/T	-	1	-	HGNC	HGNC:9236	-	-	-	-	5	P1	CCDS2610.3	ENSP00000380221	-	E9PFV2.94	UPI000002B173	-	-	-	Gene3D:1.10.565.10,AFDB-ENSP_mappings:AF-E9PFV2-F1,Pfam:PF00104,Prints:PR00398,PROSITE_profiles:PS51843,PANTHER:PTHR24082,Superfamily:SSF48508,CDD:cd06932	-	-	0.1266	0.0484	0.1138	0.2113	0.1213	0.1595
rs3856806	3:12434058-12434058	T	synonymous_variant	LOW	PPARG	ENSG00000132170	Transcript	ENST00000643197.2	protein_coding	9/9	-	ENST00000643197.2:c.1341C>T	ENSP00000495840.2:p.His447%3D	1790	1341	447	H	caC/caT	rs3856806,CM994587,COSV55140736	C	C/T	-	1	-	HGNC	HGNC:9236	-	-	-	-	-	P1	CCDS2610.3	ENSP00000495840	-	E9PFV2.94	UPI000002B173	-	-	-	Gene3D:1.10.565.10,AFDB-ENSP_mappings:AF-E9PFV2-F1,Pfam:PF00104,Prints:PR00398,PROSITE_profiles:PS51843,PANTHER:PTHR24082,Superfamily:SSF48508,CDD:cd06932	-	-	0.1266	0.0484	0.1138	0.2113	0.1213	0.1595
rs3856806	3:12434058-12434058	T	synonymous_variant	LOW	PPARG	ENSG00000132170	Transcript	ENST00000643888.2	protein_coding	9/9	-	ENST00000643888.2:c.1341C>T	ENSP00000494934.2:p.His447%3D	1589	1341	447	H	caC/caT	rs3856806,CM994587,COSV55140736	C	C/T	-	1	-	HGNC	HGNC:9236	-	-	-	-	-	P1	CCDS2610.3	ENSP00000494934	-	E9PFV2.94	UPI000002B173	-	-	-	Gene3D:1.10.565.10,AFDB-ENSP_mappings:AF-E9PFV2-F1,Pfam:PF00104,Prints:PR00398,PROSITE_profiles:PS51843,PANTHER:PTHR24082,Superfamily:SSF48508,CDD:cd06932	-	-	0.1266	0.0484	0.1138	0.2113	0.1213	0.1595
rs3856806	3:12434058-12434058	T	synonymous_variant	LOW	PPARG	ENSG00000132170	Transcript	ENST00000644622.2	protein_coding	10/10	-	ENST00000644622.2:c.1341C>T	ENSP00000494873.2:p.His447%3D	1858	1341	447	H	caC/caT	rs3856806,CM994587,COSV55140736	C	C/T	-	1	-	HGNC	HGNC:9236	-	-	-	-	-	P1	CCDS2610.3	ENSP00000494873	-	E9PFV2.94	UPI000002B173	-	-	-	Gene3D:1.10.565.10,AFDB-ENSP_mappings:AF-E9PFV2-F1,Pfam:PF00104,Prints:PR00398,PROSITE_profiles:PS51843,PANTHER:PTHR24082,Superfamily:SSF48508,CDD:cd06932	-	-	0.1266	0.0484	0.1138	0.2113	0.1213	0.1595
rs3856806	3:12434058-12434058	T	synonymous_variant	LOW	PPARG	ENSG00000132170	Transcript	ENST00000651735.1	protein_coding	8/8	-	ENST00000651735.1:c.1341C>T	ENSP00000498313.1:p.His447%3D	1488	1341	447	H	caC/caT	rs3856806,CM994587,COSV55140736	C	C/T	-	1	-	HGNC	HGNC:9236	YES	MANE_Select	NM_138711.6	-	-	P1	CCDS2610.3	ENSP00000498313	-	E9PFV2.94	UPI000002B173	-	-	-	Gene3D:1.10.565.10,AFDB-ENSP_mappings:AF-E9PFV2-F1,Pfam:PF00104,Prints:PR00398,PROSITE_profiles:PS51843,PANTHER:PTHR24082,Superfamily:SSF48508,CDD:cd06932	-	-	0.1266	0.0484	0.1138	0.2113	0.1213	0.1595
rs3856806	3:12434058-12434058	T	synonymous_variant	LOW	PPARG	ENSG00000132170	Transcript	ENST00000652098.1	protein_coding	5/5	-	ENST00000652098.1:c.795C>T	ENSP00000498300.1:p.His265%3D	954	795	265	H	caC/caT	rs3856806,CM994587,COSV55140736	C	C/T	-	1	-	HGNC	HGNC:9236	-	-	-	-	-	-	-	ENSP00000498300	-	A0A494C012.27	UPI00083C7C0A	-	-	-	Gene3D:1.10.565.10,AFDB-ENSP_mappings:AF-A0A494C012-F1,Pfam:PF00104,Prints:PR00398,PROSITE_profiles:PS51843,PANTHER:PTHR24082,Superfamily:SSF48508,CDD:cd06932	-	-	0.1266	0.0484	0.1138	0.2113	0.1213	0.1595
rs3856806	3:12434058-12434058	T	synonymous_variant	LOW	PPARG	ENSG00000132170	Transcript	ENST00000652431.1	protein_coding	7/7	-	ENST00000652431.1:c.1029C>T	ENSP00000498717.1:p.His343%3D	1263	1029	343	H	caC/caT	rs3856806,CM994587,COSV55140736	C	C/T	-	1	-	HGNC	HGNC:9236	-	-	-	-	-	-	-	ENSP00000498717	-	A0A494C0T3.27	UPI00024CFA6C	-	-	-	Gene3D:1.10.565.10,AFDB-ENSP_mappings:AF-A0A494C0T3-F1,Pfam:PF00104,Prints:PR00398,PROSITE_profiles:PS51843,PANTHER:PTHR24082,Superfamily:SSF48508,CDD:cd06932	-	-	0.1266	0.0484	0.1138	0.2113	0.1213	0.1595
rs3856806	3:12434058-12434058	T	3_prime_UTR_variant,NMD_transcript_variant	MODIFIER	PPARG	ENSG00000132170	Transcript	ENST00000681966.1	nonsense_mediated_decay	7/7	-	ENST00000681966.1:c.*595C>T	-	1361	-	-	-	-	rs3856806,CM994587,COSV55140736	C	C/T	-	1	-	HGNC	HGNC:9236	-	-	-	-	-	-	-	ENSP00000507572	-	A0A804HJN2.13	UPI001B897820	-	-	-	-	-	-	0.1266	0.0484	0.1138	0.2113	0.1213	0.1595
rs3856806	3:12434058-12434058	T	synonymous_variant	LOW	PPARG	ENSG00000132170	Transcript	ENST00000681982.1	protein_coding	9/9	-	ENST00000681982.1:c.1341C>T	ENSP00000508065.1:p.His447%3D	1696	1341	447	H	caC/caT	rs3856806,CM994587,COSV55140736	C	C/T	-	1	-	HGNC	HGNC:9236	-	-	-	-	-	P1	CCDS2610.3	ENSP00000508065	-	E9PFV2.94	UPI000002B173	-	-	-	Gene3D:1.10.565.10,AFDB-ENSP_mappings:AF-E9PFV2-F1,Pfam:PF00104,Prints:PR00398,PROSITE_profiles:PS51843,PANTHER:PTHR24082,Superfamily:SSF48508,CDD:cd06932	-	-	0.1266	0.0484	0.1138	0.2113	0.1213	0.1595
rs3856806	3:12434058-12434058	T	non_coding_transcript_exon_variant	MODIFIER	PPARG	ENSG00000132170	Transcript	ENST00000682125.1	retained_intron	3/3	-	ENST00000682125.1:n.1386C>T	-	1386	-	-	-	-	rs3856806,CM994587,COSV55140736	C	C/T	-	1	-	HGNC	HGNC:9236	-	-	-	-	-	-	-	-	-	-	-	-	-	-	-	-	-	0.1266	0.0484	0.1138	0.2113	0.1213	0.1595
rs3856806	3:12434058-12434058	T	synonymous_variant	LOW	PPARG	ENSG00000132170	Transcript	ENST00000682446.1	protein_coding	9/9	-	ENST00000682446.1:c.1341C>T	ENSP00000506813.1:p.His447%3D	3778	1341	447	H	caC/caT	rs3856806,CM994587,COSV55140736	C	C/T	-	1	-	HGNC	HGNC:9236	-	-	-	-	-	P1	CCDS2610.3	ENSP00000506813	-	E9PFV2.94	UPI000002B173	-	-	-	Gene3D:1.10.565.10,AFDB-ENSP_mappings:AF-E9PFV2-F1,Pfam:PF00104,Prints:PR00398,PROSITE_profiles:PS51843,PANTHER:PTHR24082,Superfamily:SSF48508,CDD:cd06932	-	-	0.1266	0.0484	0.1138	0.2113	0.1213	0.1595
rs3856806	3:12434058-12434058	T	non_coding_transcript_exon_variant	MODIFIER	PPARG	ENSG00000132170	Transcript	ENST00000682494.1	retained_intron	6/6	-	ENST00000682494.1:n.4241C>T	-	4241	-	-	-	-	rs3856806,CM994587,COSV55140736	C	C/T	-	1	-	HGNC	HGNC:9236	-	-	-	-	-	-	-	-	-	-	-	-	-	-	-	-	-	0.1266	0.0484	0.1138	0.2113	0.1213	0.1595
rs3856806	3:12434058-12434058	T	non_coding_transcript_exon_variant	MODIFIER	PPARG	ENSG00000132170	Transcript	ENST00000682604.1	retained_intron	2/2	-	ENST00000682604.1:n.1584C>T	-	1584	-	-	-	-	rs3856806,CM994587,COSV55140736	C	C/T	-	1	-	HGNC	HGNC:9236	-	-	-	-	-	-	-	-	-	-	-	-	-	-	-	-	-	0.1266	0.0484	0.1138	0.2113	0.1213	0.1595
rs3856806	3:12434058-12434058	T	synonymous_variant	LOW	PPARG	ENSG00000132170	Transcript	ENST00000683586.1	protein_coding	8/8	-	ENST00000683586.1:c.1341C>T	ENSP00000507893.1:p.His447%3D	2203	1341	447	H	caC/caT	rs3856806,CM994587,COSV55140736	C	C/T	-	1	-	HGNC	HGNC:9236	-	-	-	-	-	P1	CCDS2610.3	ENSP00000507893	-	E9PFV2.94	UPI000002B173	-	-	-	Gene3D:1.10.565.10,AFDB-ENSP_mappings:AF-E9PFV2-F1,Pfam:PF00104,Prints:PR00398,PROSITE_profiles:PS51843,PANTHER:PTHR24082,Superfamily:SSF48508,CDD:cd06932	-	-	0.1266	0.0484	0.1138	0.2113	0.1213	0.1595
rs3856806	3:12434058-12434058	T	non_coding_transcript_exon_variant	MODIFIER	PPARG	ENSG00000132170	Transcript	ENST00000683599.1	protein_coding_CDS_not_defined	2/2	-	ENST00000683599.1:n.381C>T	-	381	-	-	-	-	rs3856806,CM994587,COSV55140736	C	C/T	-	1	-	HGNC	HGNC:9236	-	-	-	-	-	-	-	-	-	-	-	-	-	-	-	-	-	0.1266	0.0484	0.1138	0.2113	0.1213	0.1595
rs3856806	3:12434058-12434058	T	3_prime_UTR_variant	MODIFIER	PPARG	ENSG00000132170	Transcript	ENST00000683699.1	protein_coding	6/6	-	ENST00000683699.1:c.*143C>T	-	1073	-	-	-	-	rs3856806,CM994587,COSV55140736	C	C/T	-	1	-	HGNC	HGNC:9236	-	-	-	-	-	-	CCDS93212.1	ENSP00000507823	-	A0A3P3ZKM0.26	UPI0005D02275	-	-	-	-	-	-	0.1266	0.0484	0.1138	0.2113	0.1213	0.1595
rs3856806	3:12434058-12434058	T	3_prime_UTR_variant	MODIFIER	PPARG	ENSG00000132170	Transcript	ENST00000683700.1	protein_coding	7/7	-	ENST00000683700.1:c.*127C>T	-	1231	-	-	-	-	rs3856806,CM994587,COSV55140736	C	C/T	-	1	cds_start_NF	HGNC	HGNC:9236	-	-	-	-	-	-	-	ENSP00000508248	-	A0A804HL89.13	UPI001B891A8B	-	-	-	-	-	-	0.1266	0.0484	0.1138	0.2113	0.1213	0.1595
rs3856806	3:12434058-12434058	T	3_prime_UTR_variant,NMD_transcript_variant	MODIFIER	PPARG	ENSG00000132170	Transcript	ENST00000684065.1	nonsense_mediated_decay	7/7	-	ENST00000684065.1:c.*627C>T	-	1203	-	-	-	-	rs3856806,CM994587,COSV55140736	C	C/T	-	1	-	HGNC	HGNC:9236	-	-	-	-	-	-	-	ENSP00000508347	-	A0A804HLH1.12	UPI001B896B9D	-	-	-	-	-	-	0.1266	0.0484	0.1138	0.2113	0.1213	0.1595
rs3856806	3:12434058-12434058	T	non_coding_transcript_exon_variant	MODIFIER	PPARG	ENSG00000132170	Transcript	ENST00000684094.1	retained_intron	5/5	-	ENST00000684094.1:n.1983C>T	-	1983	-	-	-	-	rs3856806,CM994587,COSV55140736	C	C/T	-	1	-	HGNC	HGNC:9236	-	-	-	-	-	-	-	-	-	-	-	-	-	-	-	-	-	0.1266	0.0484	0.1138	0.2113	0.1213	0.1595
rs3856806	3:12434058-12434058	T	non_coding_transcript_exon_variant	MODIFIER	PPARG	ENSG00000132170	Transcript	ENST00000684277.1	protein_coding_CDS_not_defined	2/2	-	ENST00000684277.1:n.309C>T	-	309	-	-	-	-	rs3856806,CM994587,COSV55140736	C	C/T	-	1	-	HGNC	HGNC:9236	-	-	-	-	-	-	-	-	-	-	-	-	-	-	-	-	-	0.1266	0.0484	0.1138	0.2113	0.1213	0.1595
rs3856806	3:12434058-12434058	T	downstream_gene_variant	MODIFIER	-	ENSG00000296333	Transcript	ENST00000738312.1	lncRNA	-	-	-	-	-	-	-	-	-	rs3856806,CM994587,COSV55140736	C	C/T	3739	-1	-	-	-	YES	-	-	-	-	-	-	-	-	-	-	-	-	-	-	-	-	0.1266	0.0484	0.1138	0.2113	0.1213	0.1595
rs3917542	7:95307380-95307380	T	intron_variant	MODIFIER	PON1	ENSG00000005421	Transcript	ENST00000222381.8	protein_coding	-	6/8	ENST00000222381.8:c.698+631G>A	-	-	-	-	-	-	rs3917542	C	C/T	-	-1	-	HGNC	HGNC:9204	YES	MANE_Select	NM_000446.7	-	1	P1	CCDS5638.1	ENSP00000222381	P27169.228	-	UPI000013C7FD	-	-	-	-	-	-	0.3482	0.385	0.2709	0.5367	0.2256	0.2853
rs3917542	7:95307380-95307380	T	intron_variant,NMD_transcript_variant	MODIFIER	PON1	ENSG00000005421	Transcript	ENST00000433729.1	nonsense_mediated_decay	-	6/8	ENST00000433729.1:c.*423+631G>A	-	-	-	-	-	-	rs3917542	C	C/T	-	-1	-	HGNC	HGNC:9204	-	-	-	-	3	-	-	ENSP00000407359	-	F8WF42.63	UPI00018814A6	-	-	-	-	-	-	0.3482	0.385	0.2709	0.5367	0.2256	0.2853
rs3917542	7:95307380-95307380	T	upstream_gene_variant	MODIFIER	PON1	ENSG00000005421	Transcript	ENST00000462594.1	retained_intron	-	-	-	-	-	-	-	-	-	rs3917542	C	C/T	4977	-1	-	HGNC	HGNC:9204	-	-	-	-	2	-	-	-	-	-	-	-	-	-	-	-	-	0.3482	0.385	0.2709	0.5367	0.2256	0.2853
rs3917542	7:95307380-95307380	T	downstream_gene_variant	MODIFIER	PON1	ENSG00000005421	Transcript	ENST00000470502.1	retained_intron	-	-	-	-	-	-	-	-	-	rs3917542	C	C/T	4110	-1	-	HGNC	HGNC:9204	-	-	-	-	4	-	-	-	-	-	-	-	-	-	-	-	-	0.3482	0.385	0.2709	0.5367	0.2256	0.2853
rs1800955	HSCHR11_1_CTG8:166657-166657	C	upstream_gene_variant	MODIFIER	DRD4	ENSG00000276825	Transcript	ENST00000611962.2	protein_coding	-	-	-	-	-	-	-	-	-	rs1800955	T	T/C/G	509	1	-	HGNC	HGNC:3025	YES	-	-	-	1	-	-	ENSP00000478431	P21917.211	-	UPI000011F17B	-	-	-	-	-	-	-	-	-	-	-	-
rs1800955	HSCHR11_1_CTG8:166657-166657	G	upstream_gene_variant	MODIFIER	DRD4	ENSG00000276825	Transcript	ENST00000611962.2	protein_coding	-	-	-	-	-	-	-	-	-	rs1800955	T	T/C/G	509	1	-	HGNC	HGNC:3025	YES	-	-	-	1	-	-	ENSP00000478431	P21917.211	-	UPI000011F17B	-	-	-	-	-	-	-	-	-	-	-	-
rs1800955	HSCHR11_1_CTG8:166657-166657	C	upstream_gene_variant	MODIFIER	DRD4	ENSG00000276825	Transcript	ENST00000633789.1	protein_coding_CDS_not_defined	-	-	-	-	-	-	-	-	-	rs1800955	T	T/C/G	2271	1	-	HGNC	HGNC:3025	-	-	-	-	3	-	-	-	-	-	-	-	-	-	-	-	-	-	-	-	-	-	-
rs1800955	HSCHR11_1_CTG8:166657-166657	G	upstream_gene_variant	MODIFIER	DRD4	ENSG00000276825	Transcript	ENST00000633789.1	protein_coding_CDS_not_defined	-	-	-	-	-	-	-	-	-	rs1800955	T	T/C/G	2271	1	-	HGNC	HGNC:3025	-	-	-	-	3	-	-	-	-	-	-	-	-	-	-	-	-	-	-	-	-	-	-
[truncated: 77 more columns]
